# Supplementary material for: Single B Cell Gene Co-Expression Networks Implicated in Prognosis, Proliferation, and Therapeutic Responses in Non-Small Cell Lung Cancer Bulk Tumors
Source: Cancers (Basel). 2022 Jun 25;14(13):3123. doi: 10.3390/cancers14133123 (PMC9265014; doi:10.3390/cancers14133123)
Supplement: Supplementary file 1 [file cancers-14-03123-s001.zip]

Archive with 3 entries (3 files):
- Supplementary file S1.pdf
- Supplementary file S2.xlsx
- Supplementary file S3.xlsx
