# Supplementary material for: Single B Cell Gene Co-Expression Networks Implicated in Prognosis, Proliferation, and Therapeutic Responses in Non-Small Cell Lung Cancer Bulk Tumors
Source: Cancers (Basel). 2022 Jun 25;14(13):3123. doi: 10.3390/cancers14133123 (PMC9265014; doi:10.3390/cancers14133123)
Supplement: Supplementary file 1 [file cancers-14-03123-s001.zip › Supplementary file S2.xlsx]

## Sheet: README
Sheet	Description
RNAi	The normalized dependency scores of proliferation genes (Figure 1A) in RNAi screening.
CRISPR-Cas9	The normalized dependency scores of proliferation genes (Figure 1A) in CRISPR-Cas9 screening.

## Sheet: RNAi
The normalized dependency scores of proliferation genes (Figure 1A) in RNAi screening. The yellow cell indicates a dependency score < -0.5, and the red cell indicates a dependency score < -1.
geneSymbol	count(< -0.5)	percentage(< -0.5)	count(< -1)	percentage(< -1)	A427	A549	ABC1	CAL12T	CALU1	CALU3	CALU6	CHAGOK1	COLO699	CORL105	CORL23	EBC1	EKVX	EPLC272H	HCC1359	HCC15	HCC2429	HCC2450	HCC2814	HCC364	HCC366	HCC44	HCC461	HCC515	HCC827GR5	HCC827	HCC95	HLC1	HOP62	IALM	KNS62	LC1SQSF	LCLC103H	LCLC97TM1	LK2	LOUNH91	LU65	LU99	LUDLU1	LXF289	MORCPR	NCIH1155	NCIH1299	NCIH1355	NCIH1373
EEF2	92	1	82	0.891304	-1.14234	-1.67517	-1.31293	-1.36009	-1.06329	-1.4933	-1.59024	-1.43412	-1.09662	-0.655711	-1.27284	-1.68264	-1.253	-1.48612	-1.5491	-1.67323	-1.0637	-0.961527	-1.36356	-1.24611	-1.08437	-0.67099	-1.2929	-1.71566	-1.37067	-1.66478	-1.63812	-0.898313	-1.44483	-1.61535	-1.48058	-1.21287	-1.11306	-1.60208	-1.43765	-1.2712	-1.19376	-1.55396	-1.60824	-1.4014	-1.41974	-0.93235	-1.08851	-1.43453	-1.43422
SF3B1	92	1	42	0.456522	-0.623382	-0.937184	-1.15942	-1.13074	-0.786206	-0.816341	-0.887155	-0.983084	-0.840691	-0.848873	-0.758444	-1.22945	-0.97341	-0.766533	-0.916904	-0.772	-0.923011	-1.14935	-1.30941	-0.941485	-1.38236	-1.18388	-0.877326	-1.11931	-0.84915	-1.06126	-0.784609	-0.681369	-0.710766	-1.3217	-1.36396	-0.709151	-1.03189	-0.852521	-0.883469	-0.844152	-1.38546	-1.13669	-1.13953	-1.04256	-1.26653	-0.808728	-0.839068	-1.16014	-0.791199
ARCN1	92	1	88	0.956522	-1.81433	-1.59131	-1.33381	-1.27874	-1.6629	-1.68648	-1.35989	-1.07565	-1.76921	-1.6319	-1.08908	-1.27039	-1.51412	-1.42328	-1.55928	-0.989996	-1.28653	-1.20129	-1.15902	-1.38486	-1.85744	-0.53761	-1.48247	-1.49355	-1.54362	-1.43396	-1.65119	-1.26828	-1.52612	-1.10678	-1.26293	-1.80733	-1.44833	-1.41246	-1.23196	-1.52181	-1.3038	-1.24372	-1.34108	-1.36685	-1.31753	-1.3817	-1.30619	-1.35096	-1.32778
PSMA3	92	1	87	0.945652	-1.48817	-1.40124	-1.31489	-1.08045	-1.34935	-1.31464	-1.26004	-1.11587	-1.33992	-1.27862	-1.22029	-1.16627	-1.29199	-1.24485	-1.30931	-1.29966	-1.17467	-1.45199	-1.31929	-1.30763	-1.51675	-1.44674	-1.05887	-1.13237	-1.3323	-1.26741	-1.15497	-1.34772	-1.32534	-1.15453	-1.23382	-0.74069	-1.35477	-0.987609	-1.14395	-1.46241	-1.23909	-1.22114	-1.16636	-1.35251	-1.30739	-1.24851	-1.41353	-1.15128	-1.3388
SRSF1	92	1	80	0.869565	-1.12905	-1.09249	-1.55201	-1.16268	-1.06732	-1.36549	-1.31032	-1.39548	-0.875143	-1.24921	-1.26179	-1.30189	-1.03865	-1.12333	-0.568564	-1.61827	-1.36165	-1.30804	-1.20165	-1.30264	-1.23409	-1.16353	-1.31856	-1.0686	-1.2023	-1.18516	-1.31601	-1.1681	-1.16563	-1.26481	-1.08995	-1.16575	-1.27211	-1.09249	-1.34224	-1.01166	-1.26146	-1.31508	-1.1309	-1.13485	-1.11084	-1.09871	-0.974634	-1.1831	-1.35101
VCP	92	1	66	0.717391	-1.49494	-1.00052	-1.31676	-1.04539	-1.20244	-1.22809	-1.13106	-1.2087	-1.06484	-1.5803	-1.03299	-1.15673	-1.24413	-0.999661	-0.942649	-1.29605	-1.2989	-1.04201	-0.618355	-0.941638	-1.87587	-1.01563	-0.968996	-1.48642	-1.48145	-1.36812	-0.885089	-1.19311	-1.1238	-1.42564	-1.20037	-0.881223	-1.26241	-1.14032	-1.21262	-0.958133	-0.994632	-1.19139	-0.628226	-0.781363	-0.596746	-0.782071	-0.769489	-1.24375	-1.10384
RPP30	91	0.98913	13	0.141304	-1.02987	-0.95565	-0.783076	-0.830038	-0.845268	-0.670101	-0.841219	-0.65695	-0.556029	-1.06644	-0.923678	-0.743442	-0.893694	-0.790108	-0.896237	-0.756874	-0.813365	-0.857072	-0.931655	-0.542404	-0.411799	-1.11392	-0.85638	-0.885802	-1.00158	-0.91316	-0.82924	-0.8025	-0.793898	-0.762664	-0.805979	-1.18424	-0.725195	-0.850289	-0.873228	-0.855531	-0.827668	-0.560881	-0.639753	-0.740637	-0.771447	-0.748929	-0.648368	-0.717346	-0.90387
HNRNPU	91	0.98913	46	0.5	-1.13326	-1.2281	-0.545703	-0.784878	-1.21882	-1.2202	-1.12652	-0.832616	-0.783853	-1.05973	-0.959647	-0.896188	-1.03597	-0.975182	-0.940424	-1.04052	-1.06999	-1.21503	-0.88004	-1.119	-1.33351	-1.066	-1.01637	-0.825733	-0.81189	-0.785783	-1.22378	-1.16513	-1.02824	-0.902491	-0.837077	-1.69836	-0.881149	-1.06159	-1.02128	-1.25597	-0.715192	-0.978082	-0.731333	-0.956175	-0.743535	-0.946105	-1.06223	-0.705225	-1.0221
ANAPC5	91	0.98913	68	0.73913	-1.32874	-1.26287	-1.06576	-0.901163	-1.34109	-0.646418	-1.09674	-1.28373	-0.854553	-0.890514	-0.932496	-0.976233	-1.22592	-1.22725	-1.38221	-1.22798	-0.83042	-1.4419	-0.689042	-1.04027	-1.5372	-0.723945	-0.999207	-1.55818	-0.862089	-1.24476	-1.66979	-1.03367	-1.13679	-1.20357	-1.12375	-0.887667	-1.11011	-0.908237	-1.15411	-1.18803	-1.09637	-1.00436	-1.22073	-1.04875	-1.15222	-1.19561	-1.30598	-1.42107	-0.892436
UBL5	91	0.98913	47	0.51087	-0.60769	-1.08077	-1.50374	-0.930587	-0.725443	-1.20853	-0.556071	-1.61463	-0.986986	-0.946226	-0.975985	-1.59487	-1.11561	-0.695221	-0.721285	-1.00759	-0.953137	-0.91973	-1.24605	-0.954589	-0.854477	-0.836959	-0.942752	-1.3056	-0.771991	-0.993575	-1.01521	-0.772184	-1.14263	-1.46714	-1.12875	-0.825968	-0.462525	-0.915119	-1.26854	-0.674756	-1.18408	-1.23586	-1.67349	-0.602684	-1.15733	-0.892599	-0.82033	-1.23939	-1.31073
RPS29	91	0.98913	16	0.173913	-0.9988	-0.920481	-0.864694	-0.717215	-0.849952	-0.998045	-0.880934	-0.765214	-1.20301	-0.812295	-0.824932	-0.805287	-0.884145	-0.838251	-0.95422	-0.917522	-1.01686	-1.07852	-0.748498	-1.14344	-0.927368	-0.733895	-0.861901	-0.892773	-0.995438	-0.906327	-1.20295	-0.976287	-1.00155	-0.687864	-0.773755	-0.74591	-0.873196	-0.891544	-0.859117	-0.924188	-0.830303	-0.820015	-0.88089	-0.940979	-0.910524	-0.890844	-1.16163	-1.04824	-0.936829
SUPT5H	91	0.98913	81	0.880435	-1.38484	-1.08255	-0.913421	-1.22057	-1.44089	-1.13985	-1.12091	-1.0867	-1.21597	-1.3138	-1.21574	-1.15338	-1.34186	-1.27077	-1.19235	-1.38146	-1.28195	-0.876323	-1.11754	-1.12047	-1.41731	-1.09118	-1.145	-1.38717	-1.2541	-1.06347	-1.14894	-1.30226	-0.694132	-1.18793	-1.11951	-1.67825	-1.24937	-1.2365	-1.10039	-1.12577	-1.10217	-1.07424	-1.17558	-1.01067	-1.29307	-1.22754	-0.852253	-0.793565	-1.185
TUBA1B	90	0.978261	26	0.282609	-0.721146	-0.820069	-0.694689	-0.896497	-1.03442	-0.931734	-0.862099	-0.793585	-0.939842	-0.979305	-0.917499	-1.06047	-0.941341	-0.897951	-1.04718	-0.735337	-0.83387	-1.47577	-0.908314	-0.95947	-1.07533	-0.98542	-1.02403	-1.43422	-0.833742	-0.849755	-1.06124	-0.709887	-1.27175	-1.06487	-0.542123	-0.539718	-1.29798	-0.51547	-0.812914	-1.03792	-1.1281	-0.94152	-0.817184	-0.908687	-0.588796	-1.32516	-0.875041	-0.656105	-1.06771
SON	90	0.978261	18	0.195652	-0.769062	-0.750885	-0.604898	-0.470535	-1.14959	-0.912304	-0.920886	-0.836411	-1.0451	-0.523262	-0.882764	-0.71766	-0.736274	-0.839598	-0.968088	-0.886418	-0.750434	-0.660528	-1.06211	-0.826189	-0.67297	-0.824959	-0.92176	-0.723498	-1.01934	-0.884143	-0.958347	-0.826039	-0.725535	-1.0648	-0.834742	-0.807254	-1.03194	-0.944413	-0.937855	-0.787352	-0.855021	-0.828879	-0.839062	-0.763463	-0.709431	-0.855181	-0.71354	-0.552215	-1.04649
KRR1	89	0.967391	45	0.48913	-0.358128	-1.20399	-0.821139	-1.10995	-1.01055	-0.445909	-0.659076	-1.41427	-0.690771	-1.15827	-1.08065	-0.943337	-0.796096	-0.857371	-0.707178	-0.86879	-0.893332	-1.00896	-1.05643	-0.816769	-0.711416	-1.17533	-1.14023	-0.613734	-0.992613	-1.24251	-0.821904	-0.558867	-1.09212	-1.1828	-1.23757	-0.93012	-0.929638	-0.970816	-1.19006	-0.947463	-1.21761	-1.22142	-1.0426	-0.788049	-1.22726	-1.07568	-0.832309	-0.918678	-1.14753
RPL37	89	0.967391	25	0.271739	-0.907443	-1.06318	-0.806373	-0.923789	-0.826528	-1.17118	-0.92664	-0.777335	-1.32124	-1.13241	-0.886658	-1.01673	-0.933614	-1.09425	-1.32199	-1.00517	-1.16807	-0.621764	-0.786243	-1.22718	-0.803211	-0.965614	-1.11381	-1.30694	-0.939921	-0.800779	-0.244215	-0.774412	-1.03094	-0.965634	-0.778007	-0.794415	-0.74838	-0.970907	-0.87389	-0.984016	-1.02419	-0.926568	-0.882062	-0.964566	-0.711768	-1.10367	-1.02932	-0.656861	-0.859203
EIF4E	88	0.956522	20	0.217391	-0.768719	-1.06974	-1.1555	-1.13272	-0.751275	-0.587924	-0.783421	-0.937485	-1.02077	-0.966249	-0.576162	-0.777029	-1.02324	-1.0764	-0.793209	-1.01788	-1.01469	-0.837536	-0.836081	-0.926421	-1.05574	-0.805313	-0.658234	-0.823855	-0.71391	-0.81683	-0.957328	-0.656648	-0.78253	-0.814336	-0.759835	-0.809053	-1.04058	-0.656423	-0.636977	-0.618913	-0.663425	-0.809496	-0.994624	-0.870411	-0.959835	-0.867702	-0.84935	-0.746464	-0.653095
EIF3E	88	0.956522	39	0.423913	-1.6415	-1.10283	-1.05145	-1.15855	-1.36494	-0.864339	-1.15645	-1.3308	-0.715293	-0.902513	-0.981461	-0.692499	-1.23727	-0.887867	-0.393259	-0.605533	-0.930922	-0.300341	-0.787205	-1.09631	-1.37829	-1.27494	-0.732542	-1.18248	-1.01828	-1.12469	-1.12233	-0.809547	-0.898027	-0.592292	-1.01428	-0.662077	-0.758003	-1.06733	-0.883515	-0.98738	-1.13617	-0.481053	-0.728758	-0.845058	-0.792709	-1.08691	-0.763983	-1.00118	-1.00123
WBP11	87	0.945652	31	0.336957	-0.675433	-0.711385	-0.973837	-1.11454	-0.741813	-0.720371	-0.574452	-1.20069	-1.03763	-0.597599	-0.951347	-0.692022	-0.851398	-1.11382	-0.77655	-0.715235	-1.21341	-1.08449	-0.834792	-0.796946	-1.30579	-1.24798	-0.765179	-0.720175	-0.905924	-0.880489	-0.786639	-0.83771	-0.699816	-0.820765	-0.842013	-0.850595	-0.943434	-0.340385	-0.848379	-1.11634	-1.1555	-0.936554	-0.843406	-0.950324	-0.838362	-0.874087	-0.491731	-1.19944	-0.820564
UBA1	85	0.923913	21	0.228261	-0.654937	-0.790221	-0.832679	-0.755264	-0.676951	-0.5986	-0.677764	-1.1031	-0.681038	-0.689467	-0.73205	-1.10048	-0.561015	-1.09234	-0.682352	-0.833023	-0.448905	-0.767611	-0.699548	-0.593171	-0.571185	-1.01104	-1.03661	-0.650039	-0.686234	-0.635807	-1.07333	-0.465871	-0.814901	-0.895099	-0.981085	-1.31092	-0.674695	-0.946471	-0.664566	-0.533815	-1.2614	-0.956218	-1.20306	-1.01921	-0.791281	-0.313926	-0.648284	-0.732387	-1.13436
DDX46	85	0.923913	8	0.0869565	-0.621665	-0.808046	-1.04726	-0.602182	-0.785758	-0.700232	-0.907383	-0.788738	-0.834045	-0.817922	-0.706121	-0.582099	-0.74696	-0.452604	-0.676232	-0.520708	-0.742707	-0.860197	-0.806833	-0.676163	-1.30948	-0.870889	-0.595449	-0.985953	-0.922409	-0.891715	-0.635033	-0.478801	-0.63533	-0.794555	-0.980179	-1.0807	-0.56487	-0.806042	-0.762755	-0.918073	-0.701783	-0.663288	-0.719754	-0.763763	-0.543188	-0.707493	-0.592669	-0.554126	-0.98058
SF3A3	83	0.902174	1	0.0108696	-0.808236	-0.812502	-1.03847	-0.745273	-0.642065	-0.750661	-0.606562	-0.846469	-0.770065	-0.834659	-0.488859	-0.531517	-0.716149	-0.80867	-0.722091	-0.424054	-0.842987	-0.682573	-0.636956	-0.611831	-0.502119	-0.725656	-0.601775	-0.511318	-0.747567	-0.84998	-0.758899	-0.75439	-0.372956	-0.595856	-0.639377	-0.59288	-0.570374	-0.622885	-0.675869	-0.503344	-0.675646	-0.771605	-0.972617	-0.49431	-0.809771	-0.541546	-0.643338	-0.406177	-0.451079
EIF3H	83	0.902174	21	0.228261	-1.47318	-0.944399	-0.638705	-0.881094	-0.774009	-0.776916	-0.826463	-0.958503	-1.05582	-0.723643	-0.453344	-0.806174	-1.11841	-0.862503	-0.516432	-0.819871	-1.07063	-0.732007	-1.03263	-1.20815	-0.165703	-1.03886	-0.667032	-1.27628	-0.987507	-1.04199	-0.972416	-1.00422	-0.843799	-0.871206	-0.688052	-0.994532	-1.01851	-1.02344	-0.908982	-1.02241	-0.429663	-0.789218	-0.496817	-0.87548	-0.62469	-0.906003	-0.793944	-0.668875	-1.08866
PNPT1	83	0.902174	35	0.380435	-1.03364	-1.06571	-0.818492	-0.556518	-0.696481	-0.54104	-0.765944	-1.10865	-0.760286	-1.28988	-0.831488	-1.38255	-1.08509	-0.641804	-0.380462	-0.569391	-0.781926	-1.66245	-1.06122	-0.641892	-0.814023	-0.458921	-0.771623	-0.943121	-1.05988	-1.08462	-0.734532	-0.981255	-1.03439	-1.21139	-1.2757	-0.795089	-0.94764	-0.466239	-1.01492	-0.864795	-1.10745	-0.857944	-0.96734	-1.07683	-0.948935	-0.793362	-1.28028	-0.561417	-0.804192
ZNF207	82	0.891304	2	0.0217391	-0.436004	-0.604421	-0.56544	-0.745877	-0.671993	-0.59023	-0.631702	-0.742258	-0.560158	-0.707138	-0.669483	-0.912316	-0.480418	-0.589852	-0.937875	-0.737553	-0.682746	-1.07431	-0.705669	-0.856677	-0.603851	-0.76866	-0.907456	-0.280437	-0.676682	-0.832033	-0.46787	-0.675425	-0.47678	-0.566627	-0.736243	-1.05996	-0.922471	-0.806335	-0.507382	-0.720556	-0.803569	-0.699074	-0.610332	-0.437966	-0.358313	-0.793079	-0.825977	-0.372612	-0.696929
NUP98	80	0.869565	6	0.0652174	-0.480158	-0.724978	-0.667296	-0.752638	-0.612061	-0.299636	-0.655594	-0.910905	-0.649687	-0.874465	-0.524904	-1.11271	-0.876844	-0.685243	-0.55076	-0.455419	-0.818457	-0.760692	-0.604476	-0.664006	-0.82491	-0.394756	-0.649508	-0.984991	-0.766952	-0.303541	-0.992435	-0.728036	-0.515001	-0.710056	-0.492424	-0.875255	-0.921512	-0.853176	-0.70824	-0.488364	-0.729645	-0.809571	-0.892914	-0.929875	-0.760719	-0.724399	-0.680646	-1.18037	-0.708187
EIF2S3	73	0.793478	65	0.706522	-1.21363	NA	-1.38574	-1.22078	NA	-1.36933	-1.21155	-1.0689	-1.59815	-1.18197	NA	-1.31411	-1.22305	-1.36539	-1.31103	-1.35531	-1.27941	-1.18191	NA	NA	-1.23076	NA	-1.46941	-1.00936	NA	NA	-2.12071	-1.02178	-1.32744	-1.41139	-1.39931	-1.24244	-1.01007	-1.35915	NA	-1.57169	-1.38049	-1.37047	-1.32158	-1.30864	-1.40708	-1.13144	NA	-1.29497	-1.61066
EWSR1	73	0.793478	3	0.0326087	-0.651108	-0.396299	-0.514836	-0.320049	-0.745714	-0.83282	-0.602389	-0.386674	-0.446132	-0.50845	-0.569649	-0.557294	-0.626202	-0.511712	-0.741499	-0.815326	-0.453293	-0.641871	-0.678434	-0.684767	-0.980957	-0.53691	-0.65096	-0.755769	-0.637299	-0.507039	-0.645981	-0.580022	-0.611359	-0.594509	-0.550793	-1.2578	-0.765058	-0.648953	-0.360468	-0.608966	-0.452464	-0.603252	-0.703499	-0.585426	-0.391608	-0.434889	-0.57722	-0.498336	-0.832595
RPL27	73	0.793478	72	0.782609	-1.08086	NA	-1.25608	-1.14868	NA	-1.26843	-1.20832	-1.05474	-1.68676	-1.3762	NA	-1.3231	-1.29105	-1.41106	-1.31331	-1.51558	-1.36025	-1.2292	NA	NA	-1.15178	NA	-1.52561	-1.41542	NA	NA	-1.19359	-1.04081	-1.31414	-1.20757	-1.24257	-1.09388	-1.3356	-1.12924	NA	-1.65279	-1.26989	-1.17183	-1.28944	-1.19383	-1.21201	-1.2697	NA	-1.20983	-1.31046
RPL37A	73	0.793478	73	0.793478	-1.63991	NA	-1.33276	-1.2182	NA	-1.47261	-1.01212	-1.01671	-1.37153	-1.47059	NA	-1.28458	-1.3904	-1.39438	-1.23041	-1.20831	-1.3428	-1.36723	NA	NA	-1.36978	NA	-1.2019	-1.31853	NA	NA	-1.49911	-1.28402	-1.44293	-1.32621	-1.27895	-1.01258	-1.37574	-1.25412	NA	-1.64312	-1.27042	-1.34226	-1.27888	-1.22452	-1.3355	-1.37191	NA	-1.2698	-1.21466
CCT3	73	0.793478	70	0.76087	-1.41429	NA	-1.22793	-1.66884	NA	-1.09576	-1.52227	-1.39919	-1.19662	-1.3067	NA	-1.80677	-1.26758	-1.68417	-1.66729	-1.51125	-1.25849	-1.36587	NA	NA	-1.70248	NA	-1.58315	-0.776297	NA	NA	-1.51741	-1.29364	-1.53175	-1.53052	-1.55227	-0.836877	-1.60937	-1.1943	NA	-1.59054	-1.47417	-1.47093	-1.11782	-1.36786	-1.3028	-1.59801	NA	-1.23603	-1.36431
UBE2I	73	0.793478	6	0.0652174	-0.856837	-0.693346	-0.942129	-0.575826	-0.529134	-0.783612	-0.37	-0.668442	-0.751928	-0.406053	-0.404437	-0.669809	-0.894848	-0.584501	-0.97932	-0.416245	-0.478798	-0.538679	-0.812447	-0.895839	-0.396223	-0.852766	-0.481142	-0.590454	-0.372572	-0.670259	-0.666588	-0.655762	-0.677447	-0.939482	-0.591458	-0.897236	-0.805931	-0.564871	-0.599538	-0.553257	-0.527487	-0.715614	-0.529956	-0.491227	-0.396139	-0.317243	-1.1115	-0.583035	-0.625797
URB1	73	0.793478	26	0.282609	-1.29189	NA	-0.97241	-0.948484	NA	-0.770898	-0.8562	-0.785346	-0.587988	-0.812204	NA	-0.960828	-1.10315	-1.02005	-1.1956	-1.0965	-1.09398	-0.969134	NA	NA	-0.65503	NA	-1.09402	-0.76823	NA	NA	-0.941733	-1.11234	-1.05107	-0.898337	-0.922618	-1.58693	-0.914709	-0.990024	NA	-1.09598	-0.939496	-0.903917	-0.959965	-0.912326	-0.685377	-1.02731	NA	-0.610423	-1.05796
CNOT1	70	0.76087	22	0.23913	-0.975582	NA	-0.644001	-0.88585	NA	-0.590549	-0.572377	-0.911212	-0.720714	-0.937002	NA	-0.584904	-0.87961	-0.908148	-0.81062	-0.735127	-0.729691	-0.690482	NA	NA	-1.49021	NA	-0.91692	-1.00207	NA	NA	-0.322515	-1.04114	-1.01621	-0.839493	-0.554508	-0.998065	-0.928648	-0.824878	NA	-0.395493	-1.05113	-0.927236	-0.809419	-0.884899	-0.862597	-1.01787	NA	-1.26302	-0.966052
HUWE1	66	0.717391	6	0.0652174	-0.212907	-0.59552	-0.56937	-0.521621	-0.421506	-0.5292	-0.759959	-0.817901	-0.149274	-0.780541	-0.0541775	-0.730712	-0.359688	-0.296178	-0.712114	-0.898108	-0.83015	-1.04766	-0.552634	-0.2487	-1.10675	-0.517095	-0.625308	-0.628371	-0.508867	-0.501325	-0.281899	-0.681478	-0.368109	-0.800511	-0.515143	-0.717031	-0.0380167	-0.575388	-0.357147	-0.344226	-0.509096	-0.734613	-0.679505	-0.860692	-0.154221	-0.551713	-0.336593	-0.517022	-0.361034
PPP2R1A	63	0.684783	6	0.0652174	-0.658363	-0.57269	-0.357927	-0.449839	-0.543076	-0.956042	-0.829215	0.0615999	-0.53498	-0.759631	-0.54768	-0.668294	-0.424583	-0.69326	-1.07795	-0.599089	-0.473196	-0.903181	-0.421708	-0.800151	-0.381907	-0.640227	-0.80669	-0.676555	-0.309115	-0.511098	-0.322821	-0.342906	-0.92396	-0.857016	-0.278272	-1.25592	-1.02086	-0.770981	-0.386965	-0.551191	-0.672312	-0.819794	-1.03696	-0.341873	-0.40831	-0.566626	-0.728373	-0.411633	-1.08929
NAA50	62	0.673913	18	0.195652	-0.519473	NA	-0.989	-0.571703	NA	-0.566343	-0.87001	-0.667757	-0.467704	-0.426822	NA	-0.723776	-1.05687	-0.848929	-1.23121	-1.10923	-0.819336	-1.04999	NA	NA	-1.09953	NA	-0.477641	-1.01346	NA	NA	-0.565627	-0.651809	-1.04281	-0.886265	-0.787551	-0.393673	-0.673476	-0.46662	NA	-1.15909	-0.936416	-0.679531	-0.743982	-1.02651	-0.37333	-0.688521	NA	-1.31016	-0.512816
RPS21	59	0.641304	2	0.0217391	-0.488259	NA	-0.723214	-0.657804	NA	-0.575279	-0.764476	-0.395706	-0.601026	-0.991824	NA	-0.561321	-0.533692	-0.571396	-0.228019	-0.88612	-0.661121	-0.410949	NA	NA	-0.414435	NA	-0.290502	-0.526238	NA	NA	-0.549245	-0.509016	-0.743256	-0.8055	-0.550772	-0.319855	-0.424076	-0.968336	NA	-0.810313	-0.85892	-0.841893	-0.316109	-0.955635	-0.679774	-0.766016	NA	-1.04429	-1.03406
NCL	57	0.619565	0	0	-0.575414	-0.555401	-0.615383	-0.473815	-0.437781	-0.306318	-0.285423	-0.544098	-0.473805	-0.636015	-0.651714	-0.555099	-0.597366	-0.564081	-0.494818	-0.476955	-0.687426	-0.789461	-0.681524	-0.293934	-0.283721	-0.580459	-0.58131	-0.692633	-0.582682	-0.477705	-0.461728	-0.484822	-0.572979	-0.616922	-0.525056	-0.574518	-0.564923	-0.39138	-0.523616	-0.459941	-0.626853	-0.540523	-0.430509	-0.366021	-0.583433	-0.596373	-0.755239	-0.608774	-0.541393
MDN1	50	0.543478	7	0.076087	-0.374397	NA	-0.603718	-0.811986	NA	-0.451781	-0.37515	-0.738606	-0.525831	-0.949111	NA	-0.666856	-0.524195	-0.633587	-1.345	-0.646392	-0.603152	-1.305	NA	NA	-0.456437	NA	-0.44442	-0.737269	NA	NA	-0.646438	-0.566147	-0.597659	-0.571225	-0.352916	-0.733644	-0.496597	-0.561254	NA	-0.584997	-0.250635	-0.537433	-0.467059	-0.464379	-1.08432	-0.93408	NA	-1.04089	-0.676419
DDX3X	49	0.532609	8	0.0869565	-0.555123	-0.604401	-1.04347	-0.988805	-0.26527	0.0741981	-0.467009	-0.0848572	0.022094	-0.683083	-0.060872	-0.912421	-0.91379	-0.701495	-0.318517	-0.375567	-0.425791	-0.481456	-0.35068	-0.400951	-0.325236	-0.0356842	-0.533145	-0.926369	-0.302978	-0.772216	-0.633893	-0.16093	-0.958442	-0.889482	-0.691951	-0.431425	-0.121054	-1.0465	-0.941712	-0.314477	-0.362639	-0.607423	-1.05982	-0.227788	-0.77268	-0.554273	-0.414284	-0.153027	-1.15029
[truncated: 47 more columns]

## Sheet: CRISPR-Cas9
The normalized dependency scores of proliferation genes (Figure 1A) in CRISPR-Cas9 screening. The yellow cell indicates a dependency score < -0.5, and the red cell indicates a dependency score < -1.
geneSymbol	count(< -0.5)	percentage(< -0.5)	count(< -1)	percentage(< -1)	HCC827	NCIH1581	NCIH1693	HCC827GR5	PC14	NCIH1650	HCC2429	HCC2935	CORL105	LOUNH91	NCIH2887	RERFLCAI	CALU6	NCIH1755	NCIH2122	NCIH3122	HCC461	NCIH522	NCIH226	NCIH647	LUDLU1	NCIH520	NCIH1944	NCIH838	NCIH1915	LU65	RERFLCSQ1	LU99	NCIH1666	HCC95	NCIH460	NCIH2170	NCIH1792	NCIH1299	CALU1	NCIH2030	ABC1	HCC78	EBC1	EPLC272H	NCIH1975	NCIH1437	LCLC97TM1	LCLC103H	NCIH441
ANAPC5	94	1	94	1	-1.58507	-1.79534	-1.67827	-1.41542	-1.67404	-1.61393	-1.59196	-1.41747	-1.31262	-1.68037	-1.5649	-1.69924	-1.9675	-1.59362	-1.48623	-1.50117	-1.4598	-1.80856	-1.38445	-1.64836	-1.72453	-1.55636	-1.67378	-1.59427	-1.75281	-1.76554	-1.63062	-1.62823	-1.65818	-1.83006	-1.79895	-1.75683	-1.64146	-1.55406	-1.80709	-1.63141	-1.59031	-1.90207	-1.616	-1.7467	-1.73861	-1.73148	-1.64984	-1.41887	-1.43844
ARCN1	94	1	89	0.946809	-1.81725	-1.62694	-1.0813	-1.39348	-1.09967	-1.16634	-1.38341	-1.54319	-1.2589	-1.70874	-1.29817	-1.31567	-1.21071	-1.29298	-1.86726	-0.997954	-1.14598	-1.32283	-1.7331	-0.940602	-1.32498	-1.49804	-1.31602	-1.40369	-1.45353	-1.76127	-1.39991	-0.800353	-2.02762	-1.71153	-1.15621	-1.34281	-1.41561	-1.19698	-1.497	-1.11304	-1.59795	-1.87311	-1.16709	-1.47445	-1.44973	-1.0143	-1.00569	-1.15658	-1.05525
CCT3	94	1	94	1	-1.9285	-2.1482	-2.34497	-2.13265	-1.96123	-1.97795	-1.46073	-1.82911	-1.72254	-1.99158	-1.58881	-1.90676	-2.27389	-1.88863	-1.80998	-1.86247	-1.88235	-1.90869	-1.76948	-1.8189	-2.13356	-1.86618	-1.90171	-2.08958	-1.58867	-1.88325	-2.06651	-1.48899	-1.58136	-1.89185	-1.92284	-2.07711	-1.45701	-1.91045	-1.78777	-1.98382	-1.80474	-2.10055	-1.65896	-2.31454	-2.23783	-1.64446	-2.04333	-2.27207	-2.06129
DDX46	94	1	93	0.989362	-1.40534	-1.42236	-1.24258	-1.47977	-1.27369	-1.35729	-1.2999	-1.26595	-1.15592	-1.30157	-1.07071	-1.17639	-1.40725	-1.43783	-1.15287	-1.53993	-1.20898	-1.5781	-1.30205	-1.15803	-1.29845	-1.48531	-1.28981	-1.40605	-1.48964	-1.43618	-1.35204	-1.38287	-1.5854	-0.923257	-1.55085	-1.49297	-1.39245	-1.30479	-1.00711	-1.39639	-1.44112	-1.56621	-1.5379	-1.23548	-1.21499	-1.22476	-1.56281	-1.32134	-1.25648
EEF2	94	1	93	0.989362	-1.66678	-2.41824	-2.17358	-1.13197	-2.2019	-2.27518	-2.02556	-1.35156	-2.11766	-2.33701	-2.48653	-2.05139	-2.05147	-2.19158	-2.3949	-1.82274	-2.26252	-2.39229	-2.14385	-2.46011	-2.32602	-2.21742	-2.27991	-2.17776	-2.31056	-1.67979	-2.21909	-2.08775	-2.14756	-2.52125	-2.11596	-2.16309	-2.35952	-2.35262	-2.0487	-2.35042	-2.23616	-2.25678	-2.12565	-1.78967	-2.26726	-1.93526	-2.25179	-2.27987	-2.1997
EIF4E	94	1	92	0.978723	-1.33427	-1.53484	-1.89294	-1.24087	-1.49491	-1.59801	-1.8572	-1.76476	-1.49422	-1.35823	-1.72166	-1.38525	-1.21904	-1.46175	-1.08965	-1.11485	-1.66776	-1.43235	-1.67931	-1.45958	-1.6521	-1.41367	-1.45962	-1.64566	-1.58589	-1.27179	-1.89913	-1.83924	-1.69798	-1.4039	-1.55459	-1.12877	-1.63915	-1.68774	-1.67655	-1.71475	-1.63518	-1.99601	-1.41031	-1.5859	-1.66863	-1.13711	-1.51663	-1.58862	-1.15061
KRR1	94	1	89	0.946809	-1.62552	-1.63501	-1.38842	-1.51603	-1.413	-1.05769	-1.53484	-1.56147	-1.49115	-1.61874	-1.62421	-1.38994	-1.05692	-1.78704	-1.36637	-1.04009	-1.41711	-1.00752	-1.53272	-1.56957	-1.41981	-1.15825	-1.55077	-1.54579	-1.1742	-1.21055	-1.44889	-1.48882	-1.53993	-1.43601	-1.29832	-1.44682	-1.77232	-1.59135	-1.54829	-0.98774	-1.44729	-0.964711	-1.32328	-1.50655	-1.53867	-1.46364	-1.49788	-1.67162	-1.20554
MDN1	94	1	85	0.904255	-1.5815	-1.70468	-0.786162	-1.64311	-1.58854	-1.90053	-1.42768	-1.59341	-1.53813	-1.77218	-1.27348	-1.44892	-0.723189	-1.50988	-1.79473	-0.963081	-1.64413	-1.58076	-1.84309	-1.66909	-1.15213	-1.31904	-1.29532	-1.61861	-1.28234	-0.807834	-1.56278	-1.44395	-1.62851	-0.778296	-1.69196	-1.29264	-1.68177	-1.08617	-1.65872	-0.680694	-1.63387	-1.05621	-1.46635	-1.72574	-1.47137	-1.67735	-1.45752	-1.48957	-1.85307
NAA50	94	1	87	0.925532	-1.31625	-1.42369	-1.61888	-1.21163	-1.36364	-1.38644	-1.20605	-1.75509	-1.1339	-1.87147	-1.10996	-1.73852	-1.90244	-1.93545	-1.08463	-1.41346	-1.68719	-1.07724	-1.60531	-1.19153	-1.82631	-1.55585	-1.33749	-1.449	-1.76707	-1.45581	-1.34874	-1.34908	-1.741	-0.992361	-1.81687	-1.66797	-1.44488	-1.42605	-1.50462	-1.60096	-1.6169	-0.94426	-1.08961	-1.51841	-1.61379	-1.8263	-0.94668	-1.62281	-1.86377
PSMA3	94	1	94	1	-2.42483	-2.35277	-2.34782	-2.0913	-2.17648	-2.11692	-2.3889	-2.386	-2.25602	-2.2022	-2.26431	-2.4359	-2.32629	-2.36742	-2.34638	-2.32128	-2.09447	-2.33568	-2.45934	-1.60433	-1.89893	-2.13209	-2.33193	-2.00392	-2.36413	-2.41112	-2.40922	-2.48911	-2.43697	-2.32544	-2.08335	-2.26565	-1.95845	-2.24537	-2.43114	-2.55964	-2.43535	-2.44882	-2.13791	-2.18333	-2.35145	-2.27614	-2.1428	-2.44258	-2.36338
RPL27	94	1	94	1	-2.33221	-2.29115	-2.12505	-2.17572	-2.09385	-2.17148	-2.25922	-2.01094	-2.30592	-2.19005	-2.31218	-1.99597	-2.18486	-2.01988	-2.21972	-1.91164	-1.95427	-2.10267	-2.38943	-2.28205	-2.10852	-2.00554	-2.17565	-1.95473	-2.14525	-1.94072	-2.16611	-1.90069	-2.12488	-2.32863	-2.28627	-2.09614	-2.16848	-2.16956	-1.84185	-1.74698	-2.12405	-2.01601	-2.18059	-1.94881	-2.15251	-2.22047	-2.31692	-2.10277	-2.22491
RPL37	94	1	91	0.968085	-1.09729	-1.36296	-1.68765	-1.37877	-1.3682	-1.32335	-1.45443	-1.49035	-1.32433	-1.62761	-1.39803	-1.55551	-1.56802	-1.55251	-1.43379	-1.16511	-1.54795	-1.51261	-1.45128	-1.01909	-1.3411	-1.517	-1.38427	-1.46834	-1.58812	-1.13742	-1.31953	-1.59289	-1.46757	-1.52177	-1.46145	-1.4038	-1.5473	-1.5604	-1.3831	-1.51963	-1.50672	-1.44854	-1.21123	-1.47648	-1.39998	-1.56413	-1.37773	-1.53579	-1.31433
RPL37A	94	1	94	1	-1.75683	-1.85208	-1.84413	-1.83247	-1.94383	-1.70948	-1.7432	-1.68002	-1.84301	-2.03914	-1.94411	-1.78362	-1.74792	-1.90758	-1.85631	-1.77925	-1.80458	-1.7018	-1.77094	-1.95673	-1.81933	-1.83448	-1.79922	-1.94578	-1.55999	-1.88584	-1.96968	-1.97754	-2.29201	-1.56435	-2.13127	-1.87664	-1.5907	-2.16739	-1.77282	-1.90011	-1.73021	-1.75015	-1.77789	-1.7562	-1.7207	-1.54863	-1.71819	-1.81652	-2.03227
RPS21	94	1	94	1	-1.51554	-1.17459	-1.22077	-1.4396	-1.53895	-1.23747	-1.51494	-1.35993	-1.5898	-1.47612	-1.55037	-1.86508	-1.66052	-1.48028	-1.4449	-1.66093	-1.47647	-1.31688	-1.64223	-1.74413	-1.48638	-1.62285	-1.37945	-1.34099	-1.45902	-1.57629	-1.66338	-1.45296	-1.22963	-1.40607	-1.87035	-1.58811	-1.11037	-1.38434	-1.70975	-1.15543	-1.48287	-1.12605	-1.50504	-1.52993	-1.35557	-1.43319	-1.39579	-1.53187	-1.15782
RPS29	94	1	94	1	-2.24078	-2.21315	-2.69897	-2.42287	-2.52607	-2.05934	-2.4435	-2.52858	-2.496	-2.15497	-2.18766	-2.39504	-2.63086	-2.84183	-2.53918	-2.48408	-2.31512	-2.07794	-2.45094	-2.41975	-2.37866	-2.46674	-2.2346	-2.38448	-2.16959	-2.32989	-2.66467	-2.52412	-2.56162	-2.47783	-2.57104	-2.49951	-2.1149	-2.49919	-2.6372	-1.98166	-2.29242	-2.3732	-2.27057	-2.55339	-2.52411	-2.59864	-2.28607	-2.48854	-2.72983
SF3A3	94	1	94	1	-1.90349	-1.81442	-2.08973	-2.09568	-2.00149	-2.28292	-2.10848	-2.14804	-1.89883	-2.26392	-1.68623	-1.75994	-1.94946	-1.97251	-2.09199	-2.17046	-2.20898	-2.02546	-2.26068	-1.85761	-2.09845	-2.0971	-1.92854	-1.88268	-2.14834	-2.0494	-2.26863	-2.04031	-2.08944	-2.34597	-2.16071	-2.14222	-1.76559	-2.09751	-1.83832	-1.9336	-2.12923	-2.03723	-1.82736	-2.1012	-1.95241	-2.18098	-1.7713	-2.12407	-1.656
SF3B1	94	1	91	0.968085	-1.38937	-1.61829	-1.29058	-1.39729	-1.76681	-1.82906	-1.41577	-1.71997	-1.58439	-2.03802	-1.98758	-1.33086	-1.45561	-0.983621	-2.02773	-1.56928	-1.18157	-1.76487	-1.98664	-1.81183	-1.94173	-1.80741	-1.81857	-1.00506	-1.72789	-1.30102	-1.44761	-1.64282	-1.79894	-1.76487	-1.93419	-1.90613	-1.97118	-1.61596	-1.66649	-1.9033	-1.62493	-2.24883	-1.46132	-2.01512	-1.69764	-1.69401	-1.70514	-1.69342	-0.568282
SRSF1	94	1	94	1	-1.60835	-1.50825	-1.57417	-1.66261	-1.83823	-1.21601	-1.49709	-1.29375	-1.88112	-1.74971	-1.41058	-1.64619	-2.178	-1.42934	-1.4101	-1.41848	-1.67594	-1.71637	-1.89482	-1.81111	-1.73428	-1.85204	-1.63169	-1.74833	-1.84762	-1.8956	-1.77286	-1.51828	-1.69576	-1.51968	-1.66049	-1.86342	-1.51899	-1.55848	-1.67171	-2.21611	-2.01143	-1.65589	-1.74148	-1.61626	-1.27097	-1.8	-1.7923	-1.90434	-1.43442
TUBA1B	94	1	64	0.680851	-0.629411	-1.36212	-1.06696	-0.558708	-1.39758	-0.566874	-1.02009	-1.53382	-1.13382	-1.18861	-1.11646	-1.7258	-1.24387	-1.51267	-0.856002	-0.821536	-1.21319	-1.20072	-1.23201	-1.16275	-1.10156	-0.993692	-1.16922	-0.601813	-1.00764	-1.30828	-0.777713	-1.57469	-1.16372	-0.972627	-1.41337	-1.33056	-0.695665	-1.48798	-1.08235	-1.06296	-0.788402	-0.623101	-0.503797	-1.73234	-1.03662	-1.10446	-0.789383	-1.49122	-1.41346
UBE2I	94	1	92	0.978723	-1.98487	-1.72257	-1.90833	-1.81083	-1.84629	-1.58261	-1.82977	-1.69618	-1.69625	-1.56872	-1.46675	-1.97402	-2.1245	-1.81861	-1.68941	-1.55532	-2.07826	-1.87396	-1.86341	-1.91198	-1.68157	-1.65157	-1.57676	-1.61827	-1.61175	-1.39707	-1.51958	-1.87962	-1.3916	-1.70434	-2.10153	-1.76188	-1.68505	-1.78819	-1.86625	-2.04641	-1.60224	-0.768039	-1.65618	-1.49508	-2.00859	-1.94253	-1.50399	-1.45203	-2.17813
UBL5	94	1	94	1	-2.57042	-2.33456	-2.48136	-2.3691	-2.59866	-2.14124	-2.64732	-2.6229	-2.55908	-2.55732	-2.55374	-2.45641	-2.49406	-2.55286	-2.45645	-2.35942	-2.39226	-2.44862	-2.35948	-2.36492	-2.52354	-2.30436	-2.30963	-2.48495	-2.31292	-2.64569	-2.65002	-2.51771	-2.19614	-2.40659	-2.42644	-2.46575	-2.40825	-2.65262	-2.62838	-2.30217	-2.34568	-2.32769	-2.47545	-2.54119	-2.56811	-2.35734	-2.31655	-2.46403	-2.5135
VCP	94	1	94	1	-2.31576	-1.98725	-2.2975	-2.22272	-2.12295	-2.25768	-2.29022	-1.65795	-2.02912	-2.25325	-1.12154	-2.2384	-2.23375	-2.13398	-2.28579	-2.43657	-2.30918	-2.09942	-2.36433	-1.9479	-2.13319	-2.35703	-2.28135	-2.15499	-2.0965	-2.20791	-1.98354	-1.71535	-2.38051	-1.82267	-1.73551	-1.97456	-1.79301	-2.15615	-2.01199	-2.17881	-2.28865	-2.15378	-1.98282	-1.72822	-2.0281	-2.21366	-1.9162	-2.29185	-2.35324
ZNF207	94	1	94	1	-1.83341	-1.66729	-1.83872	-1.83497	-1.98156	-2.05288	-2.02037	-2.10913	-1.96283	-1.97245	-2.29241	-1.85475	-2.03989	-1.92857	-1.49641	-2.00193	-2.00874	-1.87929	-1.91151	-2.10286	-2.27096	-1.95388	-1.93985	-2.03464	-1.94687	-1.86202	-1.90848	-1.82901	-2.04034	-2.60152	-1.52418	-1.98212	-2.15432	-1.89184	-1.90354	-1.47565	-1.53867	-1.92347	-2.0276	-2.03851	-1.99754	-2.16369	-2.11551	-2.03942	-2.07216
EIF2S3	93	0.989362	90	0.957447	-1.42908	-0.968887	-1.84522	-1.55415	-1.44301	-1.42101	-1.3605	-1.22312	-1.29975	-1.51473	-1.67439	-1.36946	-1.66218	-1.24324	-1.60168	-1.69277	-1.38688	-1.30533	-1.69973	-1.71985	-1.35792	-1.5128	-1.54621	-1.43184	-1.66203	-1.35377	-1.39333	-1.45261	-1.3157	-1.75633	-1.11734	-1.72536	-1.52643	-1.60894	-1.33754	-1.84031	-1.60001	-1.83281	-1.36509	-1.58886	-1.24946	-1.46569	-1.83932	-1.41783	-1.32801
EIF3E	93	0.989362	78	0.829787	-1.23436	-1.45926	-1.21379	-0.929507	-0.974207	-1.23883	-1.46403	-1.21726	-1.16085	-1.49456	-1.4323	-1.0367	-1.22643	-1.42054	-1.44122	-0.937226	-0.947111	-1.42051	-1.45899	-0.993685	-1.4158	-1.39908	-1.13136	-1.36812	-1.56919	-1.00839	-1.15039	-1.08807	-0.973253	-1.5138	-0.991161	-1.52966	-1.36592	-1.42477	-1.15705	-1.05541	-1.22373	-0.417576	-1.08914	-0.975742	-1.3296	-1.14382	-1.43641	-1.24769	-1.05431
UBA1	93	0.989362	93	0.989362	-2.32807	-2.00127	-2.43107	-2.31769	-2.30025	-2.26884	-1.81152	-2.29124	-2.05314	-1.52492	-1.42289	-2.03909	-2.24561	-2.0586	-1.7913	-2.19204	-2.13296	-1.8865	-1.96946	-2.16252	-2.31828	-1.87739	-2.03586	-2.16377	-2.15728	-2.25	-2.19499	-2.13344	-2.40034	-2.50544	-1.75587	-2.17361	-2.43415	-2.1965	-1.94298	-2.50345	-2.22565	-2.18148	-2.15836	-2.2375	-2.10458	-1.92004	-2.27656	-2.00622	-1.83928
WBP11	93	0.989362	54	0.574468	-0.781071	-1.05343	-1.41025	-0.878404	-0.762142	-0.936631	-1.30477	-1.16276	-1.02087	-1.35085	-1.34089	-1.01321	-1.02307	-1.19896	-1.24729	-1.0459	-1.39588	-1.03721	-1.06639	-1.07196	-1.04386	-1.57116	-0.842087	-1.12071	-1.15483	-1.02141	-1.12	-1.44409	-1.21075	-0.788216	-0.891065	-0.996688	-0.939424	-0.957907	-1.1194	-1.4345	-0.710649	-0.909281	-0.734099	-1.62009	-1.32156	-1.29737	-0.50307	-0.862264	-0.644686
EWSR1	92	0.978723	55	0.585106	-1.15739	-0.74423	-1.10559	-1.14386	-0.741629	-1.24607	-1.04421	-1.12085	-0.88176	-1.1471	-0.743058	-0.454926	-1.15769	-0.798884	-1.00283	-1.6761	-0.917655	-0.779293	-0.888084	-1.15286	-0.887062	-1.19316	-1.37804	-0.72536	-1.48756	-1.09442	-1.15067	-1.38756	-0.796739	-0.959695	-0.951276	-1.31191	-0.701215	-0.711857	-0.699519	-0.852507	-1.4226	-0.894757	-1.26971	-0.826353	-0.974863	-0.598859	-1.32866	-0.899297	-1.46533
SUPT5H	92	0.978723	83	0.882979	-1.46114	-1.69084	-1.16029	-1.53703	-1.05037	-1.6949	-1.52757	-1.46893	-1.63626	-1.56791	-2.03405	-1.20011	-0.939571	-0.674951	-1.58386	-1.8193	-1.52743	-1.70222	-1.69705	-1.4535	-1.73635	-1.33284	-1.63553	-1.39635	-1.63469	-1.74	-1.06427	-1.57851	-1.36516	-1.82588	-1.67436	-1.16201	-0.896537	-1.40422	-1.27863	-1.29742	-1.43446	-1.07899	-1.48925	-1.78008	-1.66306	-1.56818	-1.23321	-1.16167	-0.943698
SON	91	0.968085	67	0.712766	-0.932541	-1.13465	-1.00017	-1.42303	-1.2131	-0.49292	-0.878439	-1.09743	-0.873813	-1.15416	-1.27826	-0.580601	-1.37392	-1.3158	-1.06881	-1.17301	-1.1082	-1.76359	-1.64559	-1.64248	-1.03769	-1.40401	-1.08712	-0.837483	-1.31638	-1.07454	-0.83603	-1.20464	-1.18253	-1.46959	-0.903452	-1.22927	-1.0457	-1.38027	-1.12705	-1.76734	-1.03607	-1.01164	-0.807476	-1.68933	-0.96937	-1.28525	-1.05098	-1.27604	-1.09859
RPP30	90	0.957447	73	0.776596	-1.38229	-1.36197	-1.24809	-1.20789	-1.43422	-1.05773	-1.15193	-1.23634	-0.813225	-0.8279	-1.31928	-1.13892	-1.35271	-1.78535	-1.34212	-1.41003	-1.31873	-1.42994	-1.25166	-0.580795	-0.729701	-0.938443	-1.26416	-1.15825	-0.766172	-1.41904	-1.20904	-1.41758	-1.18788	-1.22262	-1.30644	-1.33734	-1.49397	-1.30624	-1.16333	-1.237	-1.48916	-0.945232	-0.67122	-1.22419	-1.37058	-1.32857	-1.0309	-1.18606	-1.39073
URB1	90	0.957447	43	0.457447	-0.625056	-1.18314	-0.711955	-1.083	-1.22889	-1.15471	-0.735732	-0.913661	-1.16701	-0.96749	-1.10758	-0.880008	-0.588751	-1.27757	-1.10726	-0.962561	-0.889951	-0.890766	-1.00013	-1.04803	-0.85086	-0.894184	-1.09673	-1.09924	-0.623191	-0.744966	-0.880544	-1.22298	-0.630567	-0.974626	-0.987982	-0.952689	-1.02984	-0.566956	-1.15839	-1.00271	-1.42069	-0.68505	-0.932087	-0.78256	-1.03112	-1.03766	-1.0365	-0.473614	-1.21094
HNRNPU	86	0.914894	39	0.414894	-1.09542	-0.836435	-0.665938	-0.581382	-0.482461	-0.755112	-1.08662	-1.07711	-0.817583	-1.55658	-1.0561	-0.71965	-1.00656	-1.37918	-0.646078	-0.826946	-0.734283	-0.993287	-0.829858	-1.0626	-0.399844	-1.11307	-0.974878	-1.01229	-1.16599	-0.427318	-1.00851	-1.3142	-0.981358	-1.19806	-1.1919	-1.01771	-1.39158	-1.09337	-0.712841	-0.883627	-1.0809	-0.846432	-0.469075	-1.00253	-1.05705	-0.603481	-1.03058	-1.47554	-1.2453
DDX3X	85	0.904255	76	0.808511	-1.62595	-1.11595	-1.66507	-1.33605	-1.3611	-1.39735	-1.09365	-1.24628	-1.08447	-1.54464	0.321294	-1.3398	-1.4722	-1.48737	-1.50907	-1.58948	-1.39953	-1.55797	-0.982253	-1.25677	-1.33382	-1.5152	-1.31232	-1.18248	-1.58818	-1.64676	-1.4313	-1.52655	-1.43673	-1.33051	-0.194139	-1.44113	-1.46574	-1.49354	-1.01885	-1.39664	-1.55227	-0.505664	-1.35969	-1.54373	-1.11486	-1.31785	-1.47929	-0.277639	-1.34521
NUP98	84	0.893617	9	0.0957447	-0.277048	-0.541466	-1.53221	-0.900029	-0.682196	-0.704839	-0.56775	-0.650548	-0.772133	-0.618834	-0.670274	-0.777125	-0.5395	-0.828188	-0.549432	-0.73034	-0.753377	-0.731402	-0.943987	-0.224567	-0.690144	-0.952944	-0.655193	-0.779811	-0.478063	-0.618596	-0.5838	-1.09428	-0.533689	-0.845634	-0.658581	-0.574637	-0.484214	-1.26291	-0.813549	-0.730632	-0.900832	-1.05251	-0.681467	-1.05158	-0.750003	-0.658549	-0.803915	-1.24574	-0.698431
HUWE1	82	0.87234	24	0.255319	-1.11914	-0.967351	-0.606648	-0.896717	-0.51312	-0.358934	-0.992783	-0.821286	-0.818904	-0.657767	-0.875681	-0.927998	-0.62335	-0.985007	-1.22654	-0.989021	-0.760869	-0.674268	-1.3391	-0.954849	-0.769729	-0.94676	-0.84604	-0.376309	-0.967969	-0.630507	-0.928303	-0.973249	-0.973891	-0.854083	-0.452061	-0.424616	-0.0530765	-0.337967	-1.09192	-1.0724	-0.922435	-1.16942	-0.64251	-0.936057	-1.06831	-0.961974	-0.665096	-0.547971	-1.01378
EIF3H	79	0.840426	22	0.234043	-0.595249	-1.15779	-0.240572	-0.608929	-0.467494	-0.772247	-1.07051	-0.479325	-0.929225	-0.849345	-1.05781	-0.714215	-0.889236	-1.25904	-1.07118	-1.06191	-0.0848636	-1.06492	-1.11888	-1.04269	-0.617201	-0.971749	-0.897622	-0.774601	-0.801175	-0.624852	-0.925712	-0.336516	-0.451535	-0.680146	-0.940609	-0.964545	-1.09834	-0.626676	-0.619796	-0.720717	-0.522398	-0.933808	-0.723924	-0.636938	-0.658429	-0.466469	-1.0189	-0.716879	-0.911815
PPP2R1A	79	0.840426	39	0.414894	-0.842674	-1.25821	-0.209458	-1.0826	-1.13419	-0.834106	-0.0620101	-0.77488	-1.04936	-0.771889	-0.902507	-1.39849	-1.64504	-1.35026	-0.831883	-1.4446	-1.76682	-0.450973	-0.584243	-1.03275	-1.65155	-0.521014	-0.998496	-0.293699	-0.694261	-0.64204	-0.736988	-1.07846	-1.42486	-0.9356	-0.718278	-0.00144399	-0.777633	-1.16922	-0.965013	-1.52172	-0.44173	-0.888551	-0.618334	-1.69379	-1.11883	-1.11237	-0.886651	-1.59516	-0.823621
PNPT1	77	0.819149	11	0.117021	-0.820044	-0.945866	-0.538745	-0.999179	-0.61506	-0.828193	-1.12066	-1.08991	-0.70105	-0.511976	-0.965655	-0.378561	-0.390181	-0.269222	-0.527793	-0.443857	-0.490995	-0.43777	-0.600057	-0.809425	-0.784776	-0.583539	-0.898668	-0.594408	-0.519723	-0.805257	-1.16475	-0.475619	-0.588241	-0.749623	-0.667355	-0.433554	-0.485426	-0.734125	-0.62228	-0.686519	-0.79584	-0.876377	-0.806458	-0.777066	-0.770034	-1.15784	-0.609273	-0.67738	-0.659212
CNOT1	76	0.808511	8	0.0851064	-1.00283	-0.519637	-0.82394	-0.767697	-0.572987	-0.853967	-0.471863	-0.605007	-1.02298	-0.607456	-0.937634	-0.447911	-0.67051	-0.623323	-0.681497	-0.980468	-0.937401	-0.515388	-0.895679	-0.877593	-0.992077	-0.78857	-0.617902	-0.58658	-0.760762	-0.983448	-0.478922	-0.616094	-0.415951	-0.819047	-0.815203	-0.405632	-0.287242	-0.640898	-0.635086	-1.1964	-0.636541	-1.02218	-0.6682	-0.815733	-1.34368	-0.751599	-0.968506	-0.486804	-0.245079
NCL	70	0.744681	4	0.0425532	-0.849116	-0.411004	-0.629511	-0.659053	-0.502592	-0.265891	-0.496542	-0.614212	-0.723814	-0.82316	-0.482876	-0.554076	-0.339327	-0.530111	-0.80661	-0.477938	-0.653239	-0.459709	-0.695722	-0.857817	-0.552516	-0.543433	-0.654149	-0.637907	-0.481193	-0.517674	-0.337726	-0.763454	-0.773534	-0.520688	-0.71572	-0.368387	-0.804081	-0.744559	-0.781746	-0.638758	-0.703498	-0.400449	-0.829606	-0.845944	-0.894537	-1.0061	-0.620401	-0.975181	-0.612858
[truncated: 49 more columns]
