# Supplementary material for: Single B Cell Gene Co-Expression Networks Implicated in Prognosis, Proliferation, and Therapeutic Responses in Non-Small Cell Lung Cancer Bulk Tumors
Source: Cancers (Basel). 2022 Jun 25;14(13):3123. doi: 10.3390/cancers14133123 (PMC9265014; doi:10.3390/cancers14133123)
Supplement: Supplementary file 1 [file cancers-14-03123-s001.zip › Supplementary file S3.xlsx]

## Sheet: TCGA validation
Details of TCGA validation of the 9-gene predictive signature. Samples with sufficient survival information were included.
TCGA_ID	risk-score	ANAPC5	CCT3	EWSR1	EXOC4	HRH1	MAP4	PPP2R1A	TUBA1B	VCP	years_to_birth	Tumor_purity	pathologic_stage	pathology_T_stage	pathology_N_stage	pathology_M_stage	histological_type	gender	radiation_therapy	residual_tumor	race	ethnicity	overall_survival	status
TCGA-34-2608	0.538297	11.4839	12.3939	11.8437	10.562	8.456	12.6373	12.8131	14.245	12.8173	84	0.4379	stagei	t2	n0	m0	lungsquamouscellcarcinoma-nototherwisespecified(nos)	male	no	r0	white	nothispanicorlatino	1000	1
TCGA-85-7699	0.46607	11.8217	13.2062	12.7522	10.4654	7.57	12.2373	13.2093	14.8436	13.9	73	0.6264	stageiii	t4	n0	m0	lungsquamouscellcarcinoma-nototherwisespecified(nos)	male	no	r0	white	nothispanicorlatino	1001	1
TCGA-O2-A52N	0.580319	10.9334	12.8384	12.9211	9.9766	8.8056	12.857	12.4943	14.3882	12.2793	78	0.7706	stagei	t2	n0	NA	lungsquamouscellcarcinoma-nototherwisespecified(nos)	male	no	NA	white	nothispanicorlatino	1006	1
TCGA-43-3920	0.537363	12.4095	13.1025	11.216	9.4021	8.5748	10.8237	12.4462	15.1967	12.0539	71	0.656	stagei	t2	n0	m0	lungsquamouscellcarcinoma-nototherwisespecified(nos)	male	no	r0	white	nothispanicorlatino	1007	0
TCGA-56-7823	0.342355	11.4799	12.7359	12.4515	10.0551	5.8691	11.8286	12.8699	14.5235	12.8896	58	0.724	stageii	t1	n1	m0	lungsquamouscellcarcinoma-nototherwisespecified(nos)	female	no	NA	white	nothispanicorlatino	1011	0
TCGA-44-5643	0.299926	11.7101	12.3034	12.1343	11.2254	5.6922	12.0381	12.9213	14.1987	13.5648	53	0.6533	stageiii	t2	n2	m0	lungadenocarcinoma-nototherwisespecified(nos)	male	yes	NA	blackorafricanamerican	nothispanicorlatino	1013	0
TCGA-44-3919	0.525504	10.9888	12.2301	11.6882	10.5928	8.3453	12.3647	12.0818	14.5308	12.7639	71	0.656	stagei	t1	n0	m0	lungadenocarcinoma-nototherwisespecified(nos)	female	no	r0	white	nothispanicorlatino	1026	1
TCGA-37-5819	0.422451	12.8242	14.0724	12.5003	10.1372	7.1071	11.4688	13.8904	15.1649	12.5144	64	0.8361	stageiii	t2	n2	m0	lungsquamouscellcarcinoma-nototherwisespecified(nos)	male	NA	r0	white	nothispanicorlatino	103	0
TCGA-34-A5IX	0.544376	10.7924	13.3211	12.5106	10.8661	8.3532	13.088	12.9876	14.9019	13.157	80	0.7466	stageii	t3	n0	m0	lungsquamouscellcarcinoma-nototherwisespecified(nos)	male	no	NA	white	nothispanicorlatino	1031	0
TCGA-21-5786	0.520652	11.5119	13.0094	12.1603	10.6182	8.2057	12.2871	13.6931	14.6629	12.9571	64	0.7458	stagei	t2	n0	m0	lungsquamouscellcarcinoma-nototherwisespecified(nos)	male	no	r0	white	nothispanicorlatino	1032	0
TCGA-44-3918	0.524222	11.5339	12.6185	11.2962	10.3844	8.5217	11.542	11.7709	14.6599	12.6334	60	0.4777	stagei	t1	n0	m0	lungadenocarcinoma-nototherwisespecified(nos)	female	no	r0	white	nothispanicorlatino	1036	0
TCGA-85-A4CN	0.45983	11.947	12.9803	12.5563	10.3325	7.4857	12.473	12.6929	14.7015	13.1213	56	0.7019	stageii	t2	n1	m0	lungsquamouscellcarcinoma-nototherwisespecified(nos)	female	yes	r0	white	nothispanicorlatino	1038	0
TCGA-55-7910	0.438758	11.2283	12.8802	11.8212	10.3122	7.282	11.63	12.0595	14.0558	12.5062	50	0.7195	stageii	t2	n0	m0	lungadenocarcinoma-nototherwisespecified(nos)	female	no	r0	blackorafricanamerican	nothispanicorlatino	1040	0
TCGA-58-A46K	0.317339	11.5582	12.6821	12.3492	10.5218	5.7859	11.7179	12.3715	14.0709	13.3895	59	0.7737	stageiii	t2	n2	m0	lungbasaloidsquamouscellcarcinoma	male	yes	r0	white	nothispanicorlatino	1045	1
TCGA-86-7711	0.515395	10.631	13.4051	11.2562	10.5669	8.014	12.1528	12.0806	14.402	12.4578	70	0.5034	stageii	t2	n1	m0	lungadenocarcinoma-nototherwisespecified(nos)	male	no	r0	white	hispanicorlatino	1046	1
TCGA-56-8305	0.47447	11.6955	12.3865	12.6392	9.9762	7.6769	12.0397	12.6135	14.2688	13.8017	72	0.746	stagei	t2	n0	m0	lungsquamouscellcarcinoma-nototherwisespecified(nos)	male	NA	r0	white	nothispanicorlatino	105	0
TCGA-85-8276	0.410837	11.63	12.7069	12.7193	10.749	6.9547	12.2947	12.9157	14.773	13.9294	62	0.5013	stageii	t1	n1	m0	lungsquamouscellcarcinoma-nototherwisespecified(nos)	male	no	r0	white	nothispanicorlatino	1050	0
TCGA-63-A5MY	0.230029	11.6681	12.6434	12.6115	10.6412	4.8245	11.4608	12.143	14.7248	12.736	63	0.8158	stagei	t1	n0	m0	lungsquamouscellcarcinoma-nototherwisespecified(nos)	male	no	r0	NA	NA	1052	0
TCGA-22-4601	0.317115	11.2668	12.9758	12.1625	10.4992	5.7012	11.5806	12.5543	14.29	12.5952	73	0.8997	stageiii	t4	n0	m0	lungsquamouscellcarcinoma-nototherwisespecified(nos)	female	NA	r0	white	NA	1057	1
TCGA-58-8393	0.455375	11.3651	13.1503	12.4822	10.4745	7.4635	12.1892	12.3789	14.16	12.8433	68	0.5349	stagei	t2	n0	m0	lungsquamouscellcarcinoma-nototherwisespecified(nos)	female	no	r0	white	nothispanicorlatino	1058	0
TCGA-21-1077	0.478807	11.5955	13.181	12.1939	10.4027	7.8045	12.0581	12.2043	14.0755	13.0279	64	0.6037	stageii	t2	n1	m0	lungsquamouscellcarcinoma-nototherwisespecified(nos)	male	no	r0	white	nothispanicorlatino	1058	1
TCGA-56-8304	0.384234	12.0914	13.0154	12.5017	9.7412	6.3718	11.8835	12.8893	14.3688	13.78	73	0.6573	stagei	t1	n0	NA	lungsquamouscellcarcinoma-nototherwisespecified(nos)	female	NA	r0	white	NA	106	0
TCGA-92-7341	0.469834	11.116	13.3206	12.1212	10.9381	7.6056	12.5596	12.1164	14.6805	13.6691	71	0.7643	stagei	t2	n0	NA	lungsquamouscellcarcinoma-nototherwisespecified(nos)	male	no	r0	white	nothispanicorlatino	106	0
TCGA-99-8025	0.520347	10.8039	13.0905	11.9915	11.1391	8.3214	12.708	12.0718	13.4484	12.8173	72	0.6365	stageiii	t3	n2	m0	lungadenocarcinoma-nototherwisespecified(nos)	female	no	r0	blackorafricanamerican	nothispanicorlatino	1060	0
TCGA-85-7697	0.495092	11.3924	12.8972	12.473	10.3587	8.0493	12.0076	12.2687	13.8344	12.9524	49	0.5804	stageii	t3	n0	m0	lungsquamouscellcarcinoma-nototherwisespecified(nos)	male	no	r0	white	nothispanicorlatino	1063	0
TCGA-22-4593	0.490337	11.5448	12.3316	12.2308	11.2876	7.903	13.3611	12.9993	15.1603	13.4148	77	0.7136	stageii	t2	n0	m0	lungsquamouscellcarcinoma-nototherwisespecified(nos)	male	no	r0	white	NA	1067	1
TCGA-53-A4EZ	0.361201	11.56	12.5476	12.0093	10.4948	6.4259	11.3406	12.8216	14.2493	12.1697	63	0.7135	stageii	t2	n1	NA	lungacinaradenocarcinoma	male	yes	NA	white	hispanicorlatino	1071	0
TCGA-58-A46M	0.413721	11.1016	12.1456	12.3487	10.6216	7.162	11.7805	11.6684	14.2804	13.1768	61	0.7445	stageii	t2	n1	m0	lungsquamouscellcarcinoma-nototherwisespecified(nos)	male	no	r0	white	nothispanicorlatino	1072	0
TCGA-86-7955	0.440573	11.2874	13.4716	12.1069	10.7609	7.1828	12.6574	12.1477	13.9708	12.5687	62	0.869	stagei	t2	n0	m0	lungadenocarcinoma-nototherwisespecified(nos)	male	yes	NA	white	nothispanicorlatino	1072	0
TCGA-38-4630	0.499148	11.938	14.2171	12.7433	8.2464	7.4156	11.741	11.956	15.1432	13.0877	75	0.8498	stagei	t2	n0	m0	lungpapillaryadenocarcinoma	female	no	r1	white	nothispanicorlatino	1073	1
TCGA-60-2715	0.534116	11.4317	12.4972	11.9762	10.0293	8.2852	12.5665	12.2745	14.3521	12.6749	51	0.3431	stagei	t1	n0	m0	lungsquamouscellcarcinoma-nototherwisespecified(nos)	male	yes	NA	white	nothispanicorlatino	1075	1
TCGA-J2-A4AE	0.467119	10.9364	11.4956	12.5595	10.1021	7.8548	11.6262	11.6306	13.3365	12.0906	77	0.7158	stagei	t1	n0	NA	lungadenocarcinoma-nototherwisespecified(nos)	female	no	r0	white	nothispanicorlatino	1079	0
TCGA-49-4494	0.499717	10.9491	12.5938	11.9583	11.1125	8.1531	12.0853	12.948	15.1184	12.6548	77	0.7019	stageiii	t3	n2	m0	lungadenocarcinoma-nototherwisespecified(nos)	male	NA	r0	white	nothispanicorlatino	1081	1
TCGA-60-2696	0.555224	12.4841	12.8936	11.7916	10.961	9.2293	12.1098	12.0884	14.356	12.086	76	0.6792	stageii	t2	n0	m0	lungsquamouscellcarcinoma-nototherwisespecified(nos)	female	no	NA	blackorafricanamerican	nothispanicorlatino	109	1
TCGA-60-2723	0.487932	11.4776	13.43	12.6417	10.2384	7.8218	12.1602	12.4989	14.7656	12.7702	74	0.6353	stagei	t2	n0	m0	lungsquamouscellcarcinoma-nototherwisespecified(nos)	female	no	r0	white	nothispanicorlatino	1092	0
TCGA-44-7667	0.455985	11.5253	13.9495	12.5742	10.7654	7.4412	12.0627	13.3723	15.3474	12.9476	49	0.6368	stageii	t3	n0	NA	lungadenocarcinoma-nototherwisespecified(nos)	female	no	NA	white	nothispanicorlatino	1097	0
TCGA-63-A5MV	0.517296	11.2417	12.2551	12.8822	8.919	7.9002	11.9122	12.4203	13.7021	13.3779	69	0.6126	stageii	t2	n0	m0	lungsquamouscellcarcinoma-nototherwisespecified(nos)	male	no	r0	NA	NA	1100	0
TCGA-77-8156	0.399718	11.1593	12.6675	12.4336	10.6548	6.7412	12.3583	11.8913	14.8172	13.8886	60	0.4534	stagei	t2	n0	m0	lungsquamouscellcarcinoma-nototherwisespecified(nos)	male	no	r0	NA	NA	1106	0
TCGA-39-5034	0.454588	11.2024	12.4195	12.3259	10.1504	7.3739	11.4718	13.4355	14.589	13.8065	73	0.6667	stageii	t3	n0	m0	lungsquamouscellcarcinoma-nototherwisespecified(nos)	female	no	r0	white	nothispanicorlatino	1107	1
TCGA-85-A5B5	0.552469	11.859	12.5482	12.8503	10.2016	9.0212	11.5489	12.6435	14.7123	12.8667	58	0.919	stagei	t1	n0	m0	lungsquamouscellcarcinoma-nototherwisespecified(nos)	male	no	r0	white	nothispanicorlatino	111	0
TCGA-NK-A5CX	0.556764	11.2258	12.2502	12.2314	10.3684	8.6875	12.4633	12.8406	14.2548	13.0344	73	0.6126	stageii	t2	n0	NA	lungsquamouscellcarcinoma-nototherwisespecified(nos)	male	no	NA	white	nothispanicorlatino	111	0
TCGA-85-7696	0.462813	10.9693	13.392	12.2433	11.0146	7.6471	12.4374	11.3714	13.3869	13.9475	64	0.8163	stagei	t1	n0	m0	lungsquamouscellcarcinoma-nototherwisespecified(nos)	male	no	r0	white	nothispanicorlatino	1111	0
TCGA-85-8580	0.357904	11.6806	12.6898	12.7611	10.0985	6.2266	11.7748	12.4301	14.4907	13.5652	52	0.6126	stagei	t2	n0	m0	lungsquamouscellcarcinoma-nototherwisespecified(nos)	female	no	r0	white	nothispanicorlatino	1113	0
TCGA-33-AAS8	0.492668	11.7996	12.9696	12.4716	10.1032	7.898	11.8648	12.801	14.843	14.486	59	0.8353	stagei	t1	n0	NA	lungsquamouscellcarcinoma-nototherwisespecified(nos)	female	no	r0	blackorafricanamerican	nothispanicorlatino	1114	1
TCGA-75-6214	0.662162	10.3489	12.8185	12.0031	10.5971	10.049	12.0961	12.5081	14.018	13.6245	NA	0.7191	stageiii	t2	n2	m0	lungadenocarcinoma-nototherwisespecified(nos)	female	no	r0	NA	NA	1115	1
TCGA-99-8028	0.494021	10.8883	12.5086	12.1771	10.4739	7.9224	12.3108	12.0807	13.9492	12.6983	50	0.3242	stagei	t1	n0	m0	lungadenocarcinoma-nototherwisespecified(nos)	female	no	r0	blackorafricanamerican	nothispanicorlatino	1118	0
TCGA-50-8459	0.590536	11.2205	11.6389	12.1638	10.2037	8.9579	13.2892	12.6342	14.4464	12.4859	68	0.5505	stageii	t3	n0	m0	mucinous(colloid)carcinoma	male	no	NA	white	nothispanicorlatino	1119	0
TCGA-50-8457	0.510746	10.8112	12.1209	11.8499	10.473	8.1072	12.3811	12.2193	12.8398	12.6318	63	0.5992	stagei	t1	n0	m0	lungadenocarcinomamixedsubtype	female	no	NA	blackorafricanamerican	nothispanicorlatino	1125	0
TCGA-05-4390	0.422902	11.49	13.4859	11.5698	10.0575	6.7758	11.7213	12.8373	14.4197	13.2844	58	0.7245	stagei	t2	n0	m0	lungadenocarcinomamixedsubtype	female	no	r0	NA	NA	1126	0
TCGA-O2-A52Q	0.572456	11.6412	12.7595	12.3053	9.7891	8.851	12.1081	12.6588	15.069	12.5189	44	0.5891	stageiii	t3	n1	NA	lungsquamouscellcarcinoma-nototherwisespecified(nos)	female	no	NA	white	nothispanicorlatino	113	1
TCGA-44-3396	0.492238	11.4104	11.9582	12.0331	11.1766	8.2069	12.6334	12.1761	14.2374	12.5153	74	0.4	stageiii	t2	n2	m0	lungadenocarcinoma-nototherwisespecified(nos)	female	no	r0	white	nothispanicorlatino	1130	0
TCGA-49-AARN	0.530698	10.6911	12.6668	11.9795	10.3271	8.3765	11.8385	12.4447	13.5335	12.47	56	0.7562	stagei	t1	n0	NA	lungadenocarcinoma-nototherwisespecified(nos)	female	no	r0	blackorafricanamerican	nothispanicorlatino	1135	1
TCGA-37-A5EL	0.55219	11.1804	12.8336	11.6446	10.2221	8.7698	11.9424	11.3351	14.2655	12.0628	53	0.9421	stageii	t3	n0	m0	lungsquamouscellcarcinoma-nototherwisespecified(nos)	male	yes	NA	white	nothispanicorlatino	1143	1
TCGA-38-4627	0.575956	11.1318	12.3001	11.2061	10.8179	8.9608	12.5961	12.4204	14.7936	12.7077	64	0.4862	stageii	t1	n1	m0	lungadenocarcinoma-nototherwisespecified(nos)	female	no	r0	white	nothispanicorlatino	1147	1
TCGA-86-8054	0.449596	11.058	13.9838	12.0338	10.5055	7.2902	11.6823	12.4882	14.4547	13.1613	61	0.8646	stageii	t2	n1	m0	lungacinaradenocarcinoma	male	no	r0	white	nothispanicorlatino	1148	0
TCGA-77-8128	0.424499	11.2749	12.9988	12.8546	10.4402	7.0253	12.2094	12.0582	14.7376	15.0116	60	0.7697	stageiii	t2	n2	m0	lungsquamouscellcarcinoma-nototherwisespecified(nos)	male	no	r0	NA	NA	1150	1
TCGA-60-2704	0.5494	11.1439	11.9348	11.8189	10.7884	8.7448	12.5854	12.1279	14.2852	13.1951	73	0.415	stageii	t2	n1	m0	lungsquamouscellcarcinoma-nototherwisespecified(nos)	male	no	r0	white	nothispanicorlatino	1154	1
TCGA-86-7713	0.399995	11.4037	12.95	12.3573	10.5208	6.6241	12.6749	12.5013	13.6497	12.3334	70	0.7792	stageii	t2	n0	m0	lungadenocarcinoma-nototherwisespecified(nos)	male	no	r0	white	nothispanicorlatino	1157	0
TCGA-44-2661	0.524014	11.4074	12.2997	11.5005	9.9892	8.4139	11.4836	12.13	13.9793	12.0305	69	0.4379	stagei	t1	n0	m0	lungadenocarcinoma-nototherwisespecified(nos)	female	no	r0	white	nothispanicorlatino	1159	0
TCGA-43-6773	0.488887	11.3378	12.6062	12.098	11.2372	8.0649	12.4848	12.6931	14.0912	13.2595	76	0.5098	stageii	t2	n1	NA	lungsquamouscellcarcinoma-nototherwisespecified(nos)	male	no	NA	white	NA	116	1
TCGA-86-A4D0	0.337897	11.7113	14.0775	12.1738	10.155	5.8523	11.5389	12.2075	14.5524	13.3515	48	0.8313	stageii	t2	n0	m0	lungadenocarcinoma-nototherwisespecified(nos)	male	no	r0	white	nothispanicorlatino	116	1
TCGA-85-8582	0.663895	11.0085	12.899	11.8472	9.6366	9.5495	13.2152	12.4809	14.0651	12.8873	49	0.5901	stagei	t1	n0	m0	lungsquamouscellcarcinoma-nototherwisespecified(nos)	male	no	r0	white	nothispanicorlatino	1160	0
TCGA-22-4599	0.38773	11.637	12.7959	12.0389	10.8012	6.7432	11.6954	13.102	14.8516	12.5658	73	0.6362	stagei	t2	n0	m0	lungsquamouscellcarcinoma-nototherwisespecified(nos)	female	NA	r0	white	NA	1161	1
TCGA-44-3398	0.567203	11.8009	12.2928	11.0358	10.0353	9.0094	11.5641	11.9888	14.7537	12.1137	77	0.3905	stagei	t1	n0	m0	lungadenocarcinoma-nototherwisespecified(nos)	female	no	r0	white	nothispanicorlatino	1163	0
TCGA-64-1681	0.414745	10.6687	12.4665	11.772	10.8266	6.8795	12.1152	12.573	14.2189	12.5062	61	0.6654	stagei	t1	n0	m0	lungadenocarcinoma-nototherwisespecified(nos)	female	no	r0	white	nothispanicorlatino	1167	1
TCGA-78-7155	0.374396	11.2484	12.8307	11.6909	10.2694	5.9755	12.6957	12.6949	14.5054	13.6771	68	0.8811	stagei	t2	n0	m0	lungadenocarcinoma-nototherwisespecified(nos)	male	NA	r0	white	NA	1171	1
TCGA-MN-A4N4	0.51377	11.6047	12.448	12.3528	10.489	8.2646	12.3276	12.9164	13.7101	12.8869	57	0.6214	stagei	t1	n0	m0	lungadenocarcinoma-nototherwisespecified(nos)	male	no	r0	white	nothispanicorlatino	1175	0
TCGA-43-2581	0.577184	11.2485	13.0464	11.6315	9.8595	8.7795	11.9435	12.5652	14.3275	13.0337	47	0.4379	stageiii	t3	n1	m0	lungsquamouscellcarcinoma-nototherwisespecified(nos)	female	no	r0	white	nothispanicorlatino	1176	0
TCGA-55-1594	0.443048	11.9666	12.5439	12.1118	9.8461	7.3552	11.427	12.7242	14.2991	12.7311	68	0.6844	stageiii	t2	n2	m0	lungadenocarcinoma-nototherwisespecified(nos)	male	NA	r0	white	nothispanicorlatino	1178	0
TCGA-55-6975	0.533838	11.0747	13.1697	11.8595	10.4286	8.246	12.5161	12.4859	14.6543	12.9715	NA	0.5991	stageii	t2	n1	m0	lungadenocarcinomamixedsubtype	male	no	NA	white	nothispanicorlatino	118	1
TCGA-34-8454	0.474381	11.3075	12.4297	12.3205	10.3723	7.5924	12.2997	13.149	14.5947	12.9063	62	0.5035	stageiii	t3	n1	m0	lungsquamouscellcarcinoma-nototherwisespecified(nos)	female	no	r0	white	nothispanicorlatino	1180	0
TCGA-77-A5GH	0.462306	11.5243	12.6542	12.6142	10.6069	7.5856	12.7228	12.0671	13.8332	13.4223	81	0.4658	stagei	t2	n0	m0	lungsquamouscellcarcinoma-nototherwisespecified(nos)	male	no	r0	NA	NA	1182	0
TCGA-73-7498	0.460703	10.763	12.555	12.145	10.4102	7.4367	12.2062	12.2268	12.5741	12.8396	58	0.7355	stagei	t1	n0	m0	lungbronchioloalveolarcarcinomanonmucinous	female	no	r0	white	nothispanicorlatino	1189	0
TCGA-77-8136	0.598218	11.2517	12.9906	12.5279	9.5975	8.9467	12.3464	12.7949	14.8918	13.429	74	0.4786	stageii	t2	n1	m0	lungsquamouscellcarcinoma-nototherwisespecified(nos)	female	no	r0	NA	NA	1189	1
TCGA-55-7727	0.575206	10.1296	12.956	12.0133	10.808	9.1403	11.8693	11.2327	13.2676	12.956	70	0.6357	stageiii	t1	n2	NA	lungadenocarcinoma-nototherwisespecified(nos)	male	no	r0	white	nothispanicorlatino	119	0
TCGA-43-3394	0.447786	11.7727	13.3175	11.9107	10.7673	7.6686	11.6412	11.8403	14.3948	12.5563	52	0.8665	stagei	t2	n0	m0	lungsquamouscellcarcinoma-nototherwisespecified(nos)	male	no	r0	blackorafricanamerican	nothispanicorlatino	1190	1
TCGA-62-A470	0.410296	11.7371	12.5867	12.3708	10.1425	7.0394	11.6786	11.8067	13.5222	13.3018	84	0.7175	stagei	t2	n0	m0	lungacinaradenocarcinoma	male	no	r0	white	nothispanicorlatino	1194	1
TCGA-34-5928	0.540998	11.2408	13.064	12.357	11.2542	8.5786	12.9135	13.125	14.2295	13.3403	83	0.5653	stageii	t2	n1	m0	lungsquamouscellcarcinoma-nototherwisespecified(nos)	female	no	NA	white	nothispanicorlatino	1196	0
TCGA-78-7540	0.534739	10.6822	11.8234	11.919	11.1688	8.6581	12.3695	12.6589	13.5381	12.3685	66	0.7557	stagei	t2	n0	m0	lungbronchioloalveolarcarcinomamucinous	female	no	r0	white	NA	1197	1
TCGA-78-8648	0.549198	11.1513	11.7925	11.8015	10.3972	8.5724	12.6876	12.3402	13.9194	12.9328	58	0.4118	stageii	t3	n0	m0	lungadenocarcinoma-nototherwisespecified(nos)	female	no	r0	NA	NA	1209	1
TCGA-66-2781	0.454095	11.7816	12.8218	12.1358	10.3439	7.6122	11.8367	11.7465	15.1152	13.0295	66	0.7466	stagei	t2	n0	m0	lungsquamouscellcarcinoma-nototherwisespecified(nos)	male	NA	r0	NA	NA	121	0
TCGA-05-4250	0.54478	11.2571	12.96	11.6265	11.0181	8.6109	12.9249	12.0607	14.4703	12.2259	79	0.637	stageiii	t3	n1	m0	lungadenocarcinoma-nototherwisespecified(nos)	female	NA	r2	NA	NA	121	1
TCGA-NC-A5HM	0.467826	11.5046	12.8574	12.4837	9.2118	7.3364	11.5914	12.5841	14.7898	13.0682	76	0.7449	stagei	t2	n0	m0	lungsquamouscellcarcinoma-nototherwisespecified(nos)	male	no	r0	white	NA	1212	0
TCGA-78-7152	0.530996	11.0029	12.9746	11.3968	10.5664	8.3445	12.1206	12.2952	13.1204	12.9871	65	0.6844	stagei	t2	n0	m0	lungadenocarcinomamixedsubtype	male	no	r0	white	NA	1215	1
TCGA-62-8395	0.475303	10.6668	11.9155	11.9458	10.1916	7.5534	12.3985	11.8718	13.7732	12.5921	80	0.7146	stageii	t3	n0	m0	lungadenocarcinomamixedsubtype	female	no	r0	white	nothispanicorlatino	1216	0
TCGA-66-2787	0.36214	11.5549	13.4448	12.0767	10.7909	6.4415	11.4536	12.4462	14.8418	12.9799	57	0.6515	stagei	t1	n0	m0	lungsquamouscellcarcinoma-nototherwisespecified(nos)	male	no	r0	NA	NA	1217	0
TCGA-37-3783	0.469405	12.4176	13.4874	11.2375	10.6368	8.173	10.5904	12.0287	15.2864	12.5254	51	0.5283	stageiii	t3	n2	m0	lungsquamouscellcarcinoma-nototherwisespecified(nos)	male	NA	r0	white	nothispanicorlatino	122	0
TCGA-66-2795	0.462371	11.7172	13.6307	11.5662	10.6885	7.4428	12.3411	12.6094	14.3348	13.1961	68	0.7887	stageiii	t4	n1	m0	lungsquamouscellcarcinoma-nototherwisespecified(nos)	male	NA	r0	NA	NA	122	0
TCGA-92-8063	0.483643	11.4955	12.9787	11.9171	10.6415	7.7267	12.3106	13.3071	14.824	12.6469	52	0.6465	stageiii	t2	n2	NA	lungsquamouscellcarcinoma-nototherwisespecified(nos)	male	yes	NA	white	nothispanicorlatino	122	0
TCGA-94-8035	0.462503	11.7993	12.6744	12.763	9.9086	7.5326	11.7149	12.8382	15.1564	14.1797	64	0.5813	stageii	t3	n0	NA	lungsquamouscellcarcinoma-nototherwisespecified(nos)	male	no	r0	white	nothispanicorlatino	122	0
TCGA-43-2576	0.529156	11.0808	12.1253	11.9923	10.1789	8.2627	12.1355	12.9197	14.8632	12.9947	62	0.4527	stageiii	t2	n2	m0	lungsquamouscellcarcinoma-nototherwisespecified(nos)	female	yes	r0	white	nothispanicorlatino	1223	0
TCGA-85-6561	0.513862	11.2933	12.5604	12.0087	10.6769	8.2215	12.5987	11.8112	14.4239	13.8848	66	0.4095	stagei	t2	NA	m0	lungsquamouscellcarcinoma-nototherwisespecified(nos)	male	yes	r0	white	nothispanicorlatino	1224	0
TCGA-49-AARE	0.447627	10.9903	12.6349	12.7597	9.979	7.0503	12.3854	12.9238	14.9676	13.1969	51	0.7406	stagei	t1	n0	NA	lungadenocarcinoma-nototherwisespecified(nos)	female	no	r0	blackorafricanamerican	nothispanicorlatino	1229	1
TCGA-66-2789	0.524829	11.8197	12.5016	11.4948	10.4877	8.2063	12.584	13.1454	14.7389	13.1724	73	0.6839	stageiii	t1	n3	m0	lungsquamouscellcarcinoma-nototherwisespecified(nos)	male	NA	r0	NA	NA	123	1
TCGA-55-6985	0.492495	10.6832	12.1187	12.014	10.6231	7.9057	12.221	12.4395	14.0165	12.8793	58	0.5233	stagei	t2	n0	NA	lungadenocarcinoma-nototherwisespecified(nos)	female	no	r0	white	NA	1233	0
TCGA-50-5932	0.466869	10.3148	13.1078	11.3203	11.2746	7.7541	11.713	11.9702	12.7468	12.337	75	0.8322	stageii	t2	n1	m0	lungadenocarcinoma-nototherwisespecified(nos)	male	no	NA	white	nothispanicorlatino	1235	1
TCGA-55-6969	0.460764	11.6064	13.22	12.4757	10.8154	7.6516	12.3262	12.4303	14.3267	13.0487	52	0.4475	stagei	t2	n0	m0	lungadenocarcinoma-nototherwisespecified(nos)	male	NA	NA	white	NA	1239	0
TCGA-86-8055	0.544387	10.8141	12.2917	11.7978	10.6781	8.4806	12.9532	11.9768	13.9076	12.534	79	0.4782	stageii	t2	n1	m0	lungadenocarcinoma-nototherwisespecified(nos)	male	no	r0	white	nothispanicorlatino	124	1
TCGA-NC-A5HR	0.278572	11.6301	13.079	12.4715	11.0147	5.6724	11.3293	11.469	14.2832	12.6451	75	0.7466	stageii	t2	n1	m0	lungbasaloidsquamouscellcarcinoma	female	no	r0	white	NA	1244	0
TCGA-62-A471	0.45766	11.4969	13.0721	12.8485	9.8759	7.5084	11.4763	12.5435	14.8213	13.1476	64	0.7466	stageii	t2	n1	m0	lungadenocarcinoma-nototherwisespecified(nos)	male	no	r0	white	nothispanicorlatino	1246	0
TCGA-91-6829	0.597929	10.8127	13.1149	11.4735	10.6428	8.9915	12.9453	12.2588	14.2186	13.4141	78	0.6335	stagei	t2	n0	NA	lungbronchioloalveolarcarcinomanonmucinous	male	no	r0	white	nothispanicorlatino	1258	1
TCGA-85-6560	0.477159	10.8004	13.6609	12.3988	10.4348	7.4207	12.5305	12.7265	14.7089	12.9963	59	0.6656	stageii	t1	n1	m0	lungsquamouscellcarcinoma-nototherwisespecified(nos)	male	no	r0	white	nothispanicorlatino	1259	0
TCGA-60-2711	0.356723	11.9044	12.717	12.6958	10.6822	6.3789	11.9212	12.9698	14.6125	13.0007	64	0.7982	stagei	t2	n0	m0	lungsquamouscellcarcinoma-nototherwisespecified(nos)	female	no	r0	white	nothispanicorlatino	1260	0
TCGA-MP-A4T9	0.509857	10.6086	12.2348	12.0044	10.5357	8.1302	12.0528	12.4201	13.9592	12.8125	54	0.5925	stageiii	t2	n2	NA	lungadenocarcinoma-nototherwisespecified(nos)	female	yes	NA	white	nothispanicorlatino	1265	1
TCGA-21-5784	0.581694	11.2472	13.3345	12.1108	10.7518	9.1465	12.0766	13.0157	13.9108	12.6373	80	0.3985	stagei	t2	n0	m0	lungsquamouscellcarcinoma-nototherwisespecified(nos)	female	no	r0	white	nothispanicorlatino	1268	0
TCGA-50-6597	0.489004	9.7602	12.5844	12.1613	9.4921	7.316	11.9174	12.5837	14.0796	12.1365	79	0.6542	stagei	t2	n0	m0	lungadenocarcinoma-nototherwisespecified(nos)	female	no	r0	white	nothispanicorlatino	1268	1
TCGA-95-7039	0.550593	11.0612	12.3921	11.571	11.4769	9.0448	12.0587	12.3477	14.6395	12.7536	54	0.7014	stageii	t3	n0	NA	lungadenocarcinoma-nototherwisespecified(nos)	female	no	NA	white	nothispanicorlatino	1272	0
TCGA-NC-A5HK	0.586723	11.6439	13.1157	12.8047	10.1571	9.4051	11.6844	11.9383	14.2958	13.0771	58	0.8361	stageii	t3	n0	m0	lungsquamouscellcarcinoma-nototherwisespecified(nos)	female	no	r0	white	NA	128	0
TCGA-44-2662	0.512705	11.0533	12.6945	11.7666	11.1242	8.3566	12.607	11.5189	14.3675	12.6358	65	0.4072	stagei	t2	n0	m0	lungadenocarcinoma-nototherwisespecified(nos)	male	no	r0	white	nothispanicorlatino	1280	0
TCGA-77-A5GA	0.303216	10.7384	12.6291	12.8423	10.1722	5.4807	11.6024	11.3107	14.4396	14.5935	76	0.6197	stagei	t2	n0	m0	lungsquamouscellcarcinoma-nototherwisespecified(nos)	male	no	r0	NA	NA	1280	0
TCGA-97-7546	0.615817	10.4918	11.8898	11.551	10.377	9.487	12.2499	11.7974	13.5231	12.5691	76	0.6975	stagei	t1	n0	NA	lungacinaradenocarcinoma	female	yes	r0	white	nothispanicorlatino	1285	0
TCGA-50-6590	0.54818	11.6076	13.0253	11.4662	11.1318	8.7711	12.453	12.5269	14.4293	13.259	72	0.4514	stagei	t2	n0	m0	lungadenocarcinoma-nototherwisespecified(nos)	female	no	NA	white	nothispanicorlatino	1288	1
TCGA-62-8397	0.424962	11.0354	11.9092	12.1873	9.885	6.8067	12.4827	12.1353	13.6371	12.8355	70	0.7	stageii	t3	n0	m0	lungadenocarcinomamixedsubtype	female	no	r0	white	nothispanicorlatino	1289	0
TCGA-69-8255	0.447238	11.9934	13.9933	12.7422	9.4195	7.0943	12.1238	11.8713	14.763	13.1807	71	0.6203	stagei	t1	n0	m0	lungsolidpatternpredominantadenocarcinoma	male	no	NA	white	hispanicorlatino	129	0
TCGA-60-2719	0.370882	12.4316	12.9872	12.5295	10.1649	6.5701	11.596	12.1588	15.1068	13.9612	83	0.912	stagei	t1	n0	m0	lungsquamouscellcarcinoma-nototherwisespecified(nos)	female	no	r0	white	nothispanicorlatino	1297	0
TCGA-44-2665	0.639058	11.4563	12.7293	11.4443	10.423	9.8007	12.7613	11.5551	14.4137	12.3593	55	0.5896	stageii	t2	n1	m0	lungadenocarcinoma-nototherwisespecified(nos)	female	no	r0	white	nothispanicorlatino	1301	0
TCGA-64-5778	0.522139	10.9054	13.2192	11.8646	11.0377	8.3933	11.9928	12.9618	13.7416	12.4176	60	0.58	stagei	t2	n0	m0	lungbronchioloalveolarcarcinomanonmucinous	male	no	r0	white	nothispanicorlatino	1305	0
TCGA-22-1002	0.484159	11.4293	12.4841	12.4645	11.0122	8.0625	12.4579	12.4232	14.4487	12.5576	69	0.6123	stagei	t1	n0	m0	lungsquamouscellcarcinoma-nototherwisespecified(nos)	male	no	r0	white	nothispanicorlatino	131	1
TCGA-66-2734	0.521242	11.5711	13.0545	12.1461	10.5463	8.2901	12.3596	12.7162	14.6118	12.9183	62	0.5779	stagei	t2	n0	m0	lungsquamouscellcarcinoma-nototherwisespecified(nos)	female	no	r0	NA	NA	1311	0
TCGA-21-1083	0.334143	12.1621	13.1318	12.439	10.7596	6.0959	12.1745	12.3167	14.2869	12.8039	75	0.7129	stagei	t1	n0	m0	lungsquamouscellcarcinoma-nototherwisespecified(nos)	male	no	r0	white	nothispanicorlatino	1315	1
TCGA-44-2655	0.558922	11.307	13.4226	11.5642	10.624	8.9134	11.8494	11.949	13.3527	12.4801	65	0.5834	stagei	t1	n0	m0	lungadenocarcinoma-nototherwisespecified(nos)	female	no	r0	white	nothispanicorlatino	1324	0
TCGA-38-A44F	0.499959	11.2274	11.741	12.2942	10.4058	8.1328	12.2508	12.361	13.6844	12.5595	80	0.554	stagei	t2	n0	m0	lungadenocarcinomamixedsubtype	male	no	r0	white	nothispanicorlatino	133	0
TCGA-75-5147	0.4963	11.5728	13.0824	11.6441	10.4491	8.1261	11.6134	12.068	14.7945	12.5661	NA	0.6223	stagei	t2	n0	m0	lungadenocarcinoma-nototherwisespecified(nos)	female	no	r0	NA	NA	1333	0
TCGA-O2-A52V	0.47253	9.9306	12.7649	12.2824	10.2685	7.3393	12.1227	12.5286	14.2241	12.8385	75	0.7568	stageii	t3	n0	NA	lungsquamouscellcarcinoma-nototherwisespecified(nos)	female	yes	NA	blackorafricanamerican	nothispanicorlatino	1335	1
TCGA-NC-A5HO	0.338339	11.5943	12.8458	12.1078	10.1101	6.1726	10.7604	12.2505	14.6545	12.3545	70	0.7913	stageiii	t3	n1	m0	lungsquamouscellcarcinoma-nototherwisespecified(nos)	female	no	NA	white	NA	1336	0
TCGA-66-2757	0.392426	12.2143	13.5054	11.7582	10.3532	6.6977	11.4618	12.853	15.4382	13.3016	65	0.7913	stagei	t1	n0	m0	lungsquamouscellcarcinoma-nototherwisespecified(nos)	female	yes	r0	NA	NA	1338	1
TCGA-69-7978	0.52432	11.1204	11.761	11.7949	10.9815	8.4402	13.0115	11.8647	13.6717	12.4871	59	0.3778	stageii	t2	n1	NA	lungadenocarcinomamixedsubtype	male	no	NA	white	nothispanicorlatino	134	0
TCGA-33-AASI	0.433824	11.6175	13.0364	12.6773	10.7879	7.5064	11.5938	12.7709	14.035	12.5063	65	0.8567	stageii	t2	n1	NA	lungsquamouscellcarcinoma-nototherwisespecified(nos)	female	yes	NA	blackorafricanamerican	nothispanicorlatino	1344	1
TCGA-22-5477	0.286226	11.4472	12.1714	12.7267	10.8915	5.5388	11.6911	12.8008	15.47	13.0339	65	0.8716	stagei	t1	n0	m0	lungsquamouscellcarcinoma-nototherwisespecified(nos)	male	no	r0	white	NA	1346	1
TCGA-44-2657	0.466847	11.0692	11.9442	11.8347	10.1333	7.6219	11.7335	12.1899	13.9177	12.4489	74	0.4853	stagei	t2	NA	m0	lungadenocarcinoma-nototherwisespecified(nos)	female	no	r0	white	nothispanicorlatino	1351	0
TCGA-18-3407	0.477178	11.303	12.2865	11.7921	10.5019	7.7455	12.0276	12.5705	13.7576	13.4607	72	0.6126	stagei	t2	n0	m0	lungsquamouscellcarcinoma-nototherwisespecified(nos)	male	no	r0	asian	nothispanicorlatino	136	1
TCGA-34-5927	0.354841	11.775	12.7199	12.8615	11.1362	6.644	11.846	11.9256	14.9168	13.4039	70	0.8421	stagei	t1	n0	m0	lungsquamouscellcarcinoma-nototherwisespecified(nos)	female	no	NA	white	NA	1361	0
TCGA-44-2659	0.523912	11.0693	12.239	11.8764	10.5591	8.3133	12.4927	12.339	13.3293	12.5729	65	0.5517	stageii	t1	n1	m0	lungadenocarcinoma-nototherwisespecified(nos)	female	no	r0	white	nothispanicorlatino	1367	0
TCGA-05-4389	0.488642	11.7894	13.7666	11.6476	10.2077	7.8779	11.5268	12.275	14.9215	13.2356	70	0.6365	stagei	t1	n0	m0	lungadenocarcinomamixedsubtype	male	no	r0	NA	NA	1369	0
TCGA-55-6981	0.506315	10.3551	12.3223	12.0781	10.6814	7.9916	12.5001	12.2159	14.0446	12.8085	53	0.5575	stageiii	t1	n2	m0	lungadenocarcinoma-nototherwisespecified(nos)	female	yes	r0	white	nothispanicorlatino	1379	1
TCGA-NC-A5HF	0.496416	11.5234	12.4785	12.48	10.3964	8.1165	11.9783	12.7899	14.2359	12.3249	74	0.8257	stageiii	t4	n0	NA	lungsquamouscellcarcinoma-nototherwisespecified(nos)	male	no	r0	white	NA	138	1
TCGA-63-A5ML	0.430635	10.8213	12.3347	12.671	10.4827	7.2732	11.9008	11.5362	14.6292	13.5963	68	0.851	stagei	t2	n0	m0	lungsquamouscellcarcinoma-nototherwisespecified(nos)	male	no	r0	NA	NA	1386	0
TCGA-86-8056	0.497897	11.0879	12.1795	11.8076	10.5964	7.996	12.5068	12.1039	13.2639	12.6671	63	0.6817	stageiii	t4	n0	m0	lungadenocarcinomamixedsubtype	female	NA	r0	white	nothispanicorlatino	139	0
TCGA-62-8394	0.47807	11.0923	12.8423	12.5648	9.8886	7.6241	11.8325	12.2566	14.8365	13.2699	65	0.7622	stageiii	t4	n2	m0	lungadenocarcinomamixedsubtype	female	no	r0	white	nothispanicorlatino	139	1
TCGA-55-6971	0.454262	11.3173	12.3713	11.9229	10.2328	7.3543	12.381	11.9797	13.662	12.7058	59	0.381	stagei	t2	n0	NA	lungadenocarcinoma-nototherwisespecified(nos)	female	no	r0	white	NA	1400	0
TCGA-67-6216	0.568097	11.2201	11.9025	11.9731	10.5073	9.0328	12.0471	12.6607	13.9792	12.8268	57	0.5915	stagei	t1	n0	m0	lungadenocarcinoma-nototherwisespecified(nos)	female	no	r0	white	nothispanicorlatino	141	0
TCGA-49-4501	0.541871	10.6542	12.8462	11.2405	10.5054	8.3946	12.1125	12.3173	13.9386	12.542	67	0.5801	stagei	t2	n0	m0	lungadenocarcinoma-nototherwisespecified(nos)	female	no	r0	white	nothispanicorlatino	1421	1
TCGA-77-7463	0.396243	11.3317	12.8722	12.3661	11.0304	6.9012	12.016	12.4176	14.4001	13.1576	75	0.6268	stagei	t2	n0	m0	lungsquamouscellcarcinoma-nototherwisespecified(nos)	male	no	r0	white	NA	1423	1
TCGA-21-1071	0.476122	11.3673	13.0076	11.8763	10.6677	7.8243	12.0377	11.9989	14.1925	12.9263	67	0.7243	stagei	t2	n0	m0	lungsquamouscellcarcinoma-nototherwisespecified(nos)	male	no	r0	white	nothispanicorlatino	1426	1
TCGA-44-2656	0.553283	11.2654	12.9542	11.8244	10.1639	8.6443	12.1382	11.8887	14.4688	12.8327	59	0.4861	stagei	t2	n0	m0	lungadenocarcinoma-nototherwisespecified(nos)	male	no	NA	white	nothispanicorlatino	1429	0
TCGA-33-A4WN	0.345649	11.6911	12.9453	12.197	10.5308	6.0135	12.1792	12.4524	14.0986	13.4998	60	0.7913	stagei	t2	n0	NA	lungsquamouscellcarcinoma-nototherwisespecified(nos)	male	NA	r0	white	nothispanicorlatino	143	1
TCGA-05-4398	0.577269	11.6762	13.2975	11.9236	11.0366	9.1711	12.7298	12.1481	14.4699	12.7843	47	0.5172	stageiii	t4	n3	m0	lungadenocarcinomamixedsubtype	female	no	r0	NA	NA	1431	0
TCGA-NJ-A4YQ	0.452477	11.6054	13.0058	12.1236	10.1679	7.3539	12.0916	12.3151	14.1123	12.8632	69	0.4331	stagei	t1	n0	m0	lungadenocarcinoma-nototherwisespecified(nos)	female	no	NA	white	nothispanicorlatino	1432	0
TCGA-50-5066	0.566791	12.0782	13.1613	11.2573	10.5416	9.2462	11.3464	12.1491	14.7415	11.7383	72	0.4019	stagei	t2	n0	m0	lungadenocarcinomamixedsubtype	male	no	r0	blackorafricanamerican	nothispanicorlatino	1442	0
TCGA-62-A46O	0.348301	11.7436	12.4983	12.2277	10.3109	6.374	11.5294	11.2147	14.8511	12.5189	65	0.9357	stagei	t2	n0	m0	lungadenocarcinoma-nototherwisespecified(nos)	female	no	r0	white	nothispanicorlatino	1454	1
TCGA-18-3410	0.411402	12.3066	12.8045	12.2594	10.6676	6.9252	12.6999	12.7177	15.5586	13.1764	81	0.7645	stageii	t3	n0	m0	lungsquamouscellcarcinoma-nototherwisespecified(nos)	male	no	r0	NA	NA	146	1
TCGA-22-4594	0.461272	12.4131	13.2521	11.4748	10.313	7.7904	11.3292	12.1841	14.4856	12.6699	60	0.4618	stageiii	t3	n2	m0	lungsquamouscellcarcinoma-nototherwisespecified(nos)	female	NA	r0	NA	NA	1470	1
TCGA-50-5941	0.522791	10.7343	12.7896	11.8819	10.7697	8.279	12.3451	12.2763	13.9473	12.9159	55	0.381	stageiii	t2	n2	m0	lungadenocarcinoma-nototherwisespecified(nos)	female	no	NA	white	NA	1474	0
TCGA-60-2716	0.369805	11.3803	12.9453	12.2738	11.4547	6.4717	12.5143	13.161	13.884	13.309	39	0.7931	stageii	t2	n1	m0	lungpapillarysquamouscellcaricnoma	male	no	r0	NA	nothispanicorlatino	1475	0
TCGA-55-1595	0.50957	11.4067	12.9271	12.3821	10.1416	8.023	12.628	12.0337	14.0307	12.6407	NA	0.5594	stagei	t1	n0	m0	lungclearcelladenocarcinoma	female	no	NA	asian	nothispanicorlatino	1479	0
TCGA-22-1017	0.653524	11.3171	13.0501	11.4617	9.9545	9.6477	12.5928	12.6228	15.1639	12.9993	62	0.774	stagei	t1	n0	m0	lungsquamouscellcarcinoma-nototherwisespecified(nos)	male	no	r0	white	nothispanicorlatino	1485	1
TCGA-66-2800	0.458158	11.9496	12.7543	11.9508	9.7099	7.3888	11.7516	11.9684	15.1279	14.3716	70	0.6624	stageiii	t4	n0	m0	lungsquamouscellcarcinoma-nototherwisespecified(nos)	male	no	r0	NA	NA	1492	0
TCGA-38-4628	0.484883	11.3729	13.3962	10.9633	10.5272	7.8224	11.4223	12.6143	15.356	12.1897	65	0.637	stageii	t2	n1	m0	lungadenocarcinoma-nototherwisespecified(nos)	female	no	r0	white	nothispanicorlatino	1492	1
TCGA-62-8402	0.490409	11.2516	12.4496	12.889	9.8529	7.8492	12.0779	12.2628	14.3355	12.9814	73	0.7091	stageiii	t2	n2	m0	lungadenocarcinomamixedsubtype	female	no	r0	white	nothispanicorlatino	1498	1
TCGA-NC-A5HN	0.444756	11.5516	13.1027	12.8863	9.8328	7.2811	11.9127	11.9654	14.681	13.2506	77	0.7913	stageii	t2	n1	m0	lungsquamouscellcarcinoma-nototherwisespecified(nos)	male	no	r0	white	NA	1499	0
TCGA-50-5068	0.482177	11.5783	12.4672	10.9473	10.4369	8.2905	10.3422	11.993	14.0263	11.4996	59	0.4018	stageii	t2	n1	NA	lungadenocarcinoma-nototherwisespecified(nos)	female	no	NA	white	nothispanicorlatino	1499	1
TCGA-56-8083	0.453469	11.9741	12.775	12.6349	10.0061	7.4496	11.5033	13.5181	14.6633	13.8218	56	0.9587	stagei	t2	n0	NA	lungsquamouscellcarcinoma-nototherwisespecified(nos)	male	NA	r0	white	nothispanicorlatino	150	0
TCGA-MP-A4SY	0.580577	11.2586	12.8851	11.8957	10.3305	8.9167	12.7103	12.0496	14.3159	12.9995	61	0.6857	stageii	t2	n1	m0	lungadenocarcinoma-nototherwisespecified(nos)	male	no	r0	white	nothispanicorlatino	1501	1
TCGA-60-2709	0.47808	11.2396	12.44	12.5085	10.4798	7.6264	12.713	12.6826	14.7707	13.2081	69	0.4263	stagei	t2	n0	NA	lungsquamouscellcarcinoma-nototherwisespecified(nos)	male	no	r0	blackorafricanamerican	nothispanicorlatino	1505	0
TCGA-05-5423	0.587635	11.3408	12.581	10.89	9.9417	9.283	10.9859	11.9276	13.9186	12.0335	65	0.645	stageii	t2	n1	m0	lungadenocarcinomamixedsubtype	male	NA	r0	NA	NA	151	0
TCGA-34-5929	0.340766	11.6669	12.6136	12.7595	10.6964	6.0963	12.0494	13.0749	14.9308	12.8224	78	0.692	stagei	t2	n0	m0	lungsquamouscellcarcinoma-nototherwisespecified(nos)	female	no	NA	white	nothispanicorlatino	151	1
TCGA-75-6212	0.521522	11.0716	12.0825	11.6785	10.25	8.1375	12.4945	12.2347	13.7817	13.1239	NA	0.5599	stageii	t2	n1	m0	lungmicropapillaryadenocarcinoma	female	no	r0	NA	NA	1516	1
TCGA-18-5592	0.48313	11.7846	13.1506	12.19	11.0308	8.1145	12.0189	12.5581	14.1218	12.8124	57	0.8393	stageii	t3	n0	m0	lungsquamouscellcarcinoma-nototherwisespecified(nos)	male	yes	r0	NA	NA	1519	0
TCGA-05-4249	0.499584	11.3859	12.7187	11.7746	9.8012	7.851	11.63	12.8709	13.7778	12.8503	67	0.64	stagei	t2	n0	m0	lungadenocarcinoma-nototherwisespecified(nos)	male	no	r0	NA	NA	1523	0
TCGA-78-7633	0.476485	11.1421	12.9832	11.7329	10.6429	7.6162	12.4711	12.5043	12.9571	12.4587	67	0.874	stagei	t2	n0	m0	lungadenocarcinomamixedsubtype	male	NA	r0	white	NA	1528	1
TCGA-94-8490	0.423341	11.5339	13.4457	12.1987	10.5033	7.3147	11.3684	11.7568	13.8069	12.4435	70	0.8434	stageii	t3	n0	m0	lungsquamouscellcarcinoma-nototherwisespecified(nos)	male	no	r0	white	nothispanicorlatino	153	0
TCGA-66-2791	0.495658	11.6898	12.8255	11.8895	10.6003	8.0375	12.0814	12.6826	14.4633	13.3341	66	0.6526	stageiii	t2	n3	m0	lungsquamouscellcarcinoma-nototherwisespecified(nos)	male	NA	r1	NA	NA	153	1
TCGA-60-2714	0.602411	11.7637	12.4753	11.9311	11.2283	9.6785	12.7845	11.9695	14.5687	13.0975	66	0.6126	stageii	t2	n1	m0	lungsquamouscellcarcinoma-nototherwisespecified(nos)	female	no	r0	white	nothispanicorlatino	1531	0
TCGA-73-7499	0.436058	11.5256	13.5284	12.1889	10.4845	7.4951	11.0701	12.1368	14.812	12.2911	81	0.5676	stagei	t2	n0	m0	lungadenocarcinomamixedsubtype	female	no	r0	white	nothispanicorlatino	1531	1
TCGA-55-8092	0.480111	11.5549	12.4915	12.0679	11.0464	8.0268	12.203	12.5618	13.0902	13.3372	75	0.5233	stageii	t3	n0	NA	lungadenocarcinoma-nototherwisespecified(nos)	male	no	r0	white	nothispanicorlatino	154	1
TCGA-34-5240	0.500739	11.5653	12.4291	11.8588	9.2059	7.7863	11.4776	12.3034	14.6156	13.6816	73	0.7721	stageii	t2	n1	m0	lungbasaloidsquamouscellcarcinoma	female	no	NA	white	nothispanicorlatino	1541	0
TCGA-64-5781	0.493512	11.3456	12.9402	11.6953	10.9986	8.1463	11.8069	12.8277	14.3041	12.2828	55	0.5576	stagei	t2	n0	m0	lungadenocarcinomamixedsubtype	female	no	r0	white	nothispanicorlatino	1559	0
TCGA-73-4658	0.609813	10.6978	12.7957	11.2039	10.4993	9.1866	12.6468	12.1642	13.9836	12.7877	80	0.5334	stagei	t2	n0	m0	lungadenocarcinoma-nototherwisespecified(nos)	female	no	r0	white	nothispanicorlatino	1600	1
TCGA-63-6202	0.572078	11.7212	14.0141	12.035	9.9598	8.3782	13.3215	12.7994	15.1156	13.5731	NA	0.4318	stageii	t2	n0	m0	lungsquamouscellcarcinoma-nototherwisespecified(nos)	male	no	r0	NA	NA	1602	0
TCGA-85-8352	0.194467	11.5962	13.6314	12.4177	10.7822	3.6758	13.0899	13.4236	14.6492	12.5761	67	0.9876	stageiii	t3	n1	m0	lungsquamouscellcarcinoma-nototherwisespecified(nos)	male	no	r0	white	nothispanicorlatino	161	1
TCGA-MP-A4T8	0.508004	11.8346	13.5386	12.3706	10.6658	8.2765	12.2634	12.2909	13.9114	12.9366	68	0.7574	stageiii	t2	n2	m0	lungadenocarcinoma-nototherwisespecified(nos)	male	no	r0	NA	NA	161	1
TCGA-50-5946	0.424961	10.8567	13.3284	12.2898	10.9646	6.9897	12.643	12.1659	14.3072	12.8133	62	0.7409	stagei	t1	n0	NA	lungadenocarcinomamixedsubtype	male	no	NA	white	NA	1617	0
TCGA-49-6743	0.483068	11.9699	12.7019	11.8007	10.167	7.7321	12.4234	12.2538	14.9252	12.8844	81	0.5671	stageiii	t1	n2	NA	lungclearcelladenocarcinoma	female	no	NA	white	NA	1621	0
TCGA-78-7537	0.508599	10.9978	12.24	12.1166	10.5775	8.1864	12.1412	12.5242	13.2416	13.0869	72	0.8098	stagei	t2	n0	m0	lungadenocarcinomamixedsubtype	male	no	r0	NA	NA	1622	1
TCGA-55-6972	0.368689	11.3615	13.3593	11.58	11.4287	6.5464	12.1736	11.9805	13.2415	13.0883	72	0.9048	stagei	t2	n0	m0	lungpapillaryadenocarcinoma	male	no	r0	white	nothispanicorlatino	1632	1
TCGA-63-A5MW	0.571188	11.5374	12.2779	12.6566	9.9203	8.9186	12.5164	12.2562	14.2478	12.3549	76	0.8216	stagei	t2	n0	m0	lungsquamouscellcarcinoma-nototherwisespecified(nos)	male	no	r0	NA	NA	1639	0
TCGA-97-8174	0.441061	11.1339	12.157	12.248	10.2286	7.2517	12.2968	11.9243	13.0084	12.5095	67	0.5242	stageii	t2	n0	m0	lungpapillaryadenocarcinoma	male	no	NA	white	nothispanicorlatino	164	1
TCGA-77-8133	0.435145	11.628	12.1456	12.7581	10.4931	7.3338	12.2834	12.5332	14.3938	13.1528	74	0.6246	stageii	t1	n1	m0	lungsquamouscellcarcinoma-nototherwisespecified(nos)	male	no	r0	NA	NA	1640	1
TCGA-66-2794	0.289185	12.2993	12.8707	12.0465	10.8929	5.52	12.1261	11.9397	15.5925	14.191	64	0.7603	stageiii	t4	n2	m0	lungsquamouscellcarcinoma-nototherwisespecified(nos)	male	yes	r0	NA	NA	1645	0
TCGA-62-A46S	0.464241	10.8499	12.4904	12.0526	10.2615	7.3876	12.2945	12.4553	12.7407	12.8252	73	0.7381	stagei	t2	n0	m0	lungpapillaryadenocarcinoma	male	no	r0	white	nothispanicorlatino	1653	1
TCGA-77-8150	0.333121	12.4153	11.8961	12.3403	10.534	6.3107	11.4453	12.3061	14.6133	13.8447	64	0.7102	stageiii	t3	n1	m0	lungsquamouscellcarcinoma-nototherwisespecified(nos)	male	no	r0	NA	NA	1655	1
TCGA-33-4587	0.284804	11.6655	13.919	12.6501	11.1612	5.4438	11.6656	13.0572	14.6152	13.5379	63	0.9215	stagei	t2	n0	NA	lungsmallcellsquamouscellcarcinoma	female	no	r0	white	nothispanicorlatino	1656	1
TCGA-43-6771	0.691571	11.3043	12.3909	12.2164	10.4626	10.1937	13.7621	12.6227	15.4693	13.4817	85	0.6494	stagei	t2	n0	NA	lungsquamouscellcarcinoma-nototherwisespecified(nos)	male	no	NA	white	NA	166	1
TCGA-52-7809	0.384172	11.2027	13.0111	12.8992	10.0008	6.7135	10.9721	11.9594	14.724	13.2808	74	0.6793	stagei	t2	n0	m0	lungbasaloidsquamouscellcarcinoma	male	NA	r0	white	nothispanicorlatino	166	1
TCGA-39-5022	0.461573	11.5023	13.099	12.183	10.2515	7.4031	12.1399	12.6991	14.2477	13.4765	76	0.3782	stagei	t2	n0	m0	lungsquamouscellcarcinoma-nototherwisespecified(nos)	male	no	r0	white	nothispanicorlatino	1679	1
TCGA-63-7023	0.266166	12.0282	13.4511	12.8877	11.0799	5.3504	11.8486	12.3507	14.7442	13.5113	NA	0.8653	stageii	t1	n1	m0	lungsquamouscellcarcinoma-nototherwisespecified(nos)	male	yes	r0	NA	NA	1682	0
TCGA-49-6744	0.520547	10.523	12.2921	11.5678	10.8476	8.1885	12.5228	12.2496	13.849	13.1404	64	0.4123	stageii	t2	n1	NA	lungadenocarcinomamixedsubtype	female	no	r0	white	NA	1683	0
TCGA-39-5037	0.519491	11.8886	13.2992	12.4161	10.2182	8.7755	10.3389	12.4702	14.8903	13.1539	65	0.7058	stageii	t1	n1	m0	lungsquamouscellcarcinoma-nototherwisespecified(nos)	male	no	r0	white	nothispanicorlatino	1690	0
TCGA-77-8009	0.574314	11.2083	13.2668	12.3987	9.9765	8.7304	12.2517	12.3914	15.0012	14.7156	68	0.8611	stageii	t2	n1	m0	lungsquamouscellcarcinoma-nototherwisespecified(nos)	male	no	r0	NA	NA	1695	1
TCGA-49-4514	0.445749	11.6957	12.8995	12.3244	9.0385	6.9914	11.6883	12.4917	14.5322	12.5763	79	0.6207	stagei	t1	n0	m0	lungpapillaryadenocarcinoma	female	no	r0	white	NA	1700	0
TCGA-55-6712	0.605203	10.7941	12.1179	11.884	10.4696	9.2064	12.9331	12.207	14.8472	12.8302	NA	0.4532	stageii	t2	n1	NA	lungadenocarcinoma-nototherwisespecified(nos)	male	no	r1	white	NA	171	1
TCGA-22-5491	0.318615	12.2972	12.9761	12.4895	10.1935	5.9305	11.3076	12.5384	14.8467	12.5713	74	0.8394	stagei	t1	n0	m0	lungsquamouscellcarcinoma-nototherwisespecified(nos)	male	NA	r0	white	NA	1713	1
TCGA-58-A46L	0.419099	11.7305	13.3522	12.287	10.69	7.2725	11.7342	11.4049	14.296	13.8455	73	0.7019	stageiii	t2	n2	m0	lungbasaloidsquamouscellcarcinoma	male	no	r0	white	nothispanicorlatino	1723	0
TCGA-62-A46R	0.455514	10.8056	12.3789	12.022	10.4004	7.5667	11.6684	11.6761	13.3071	12.904	54	0.6292	stagei	t2	n0	m0	lungadenocarcinomamixedsubtype	female	no	r0	white	nothispanicorlatino	1725	1
TCGA-64-1676	0.561441	11.4676	13.3201	10.6226	10.824	9.3707	10.3414	11.5362	14.9204	12.0864	58	0.4716	stagei	t1	n0	m0	lungadenocarcinoma-nototherwisespecified(nos)	male	no	r0	white	nothispanicorlatino	1728	0
TCGA-98-A539	0.566247	11.3534	12.536	12.8245	10.1167	8.9104	11.9616	12.4624	14.6445	14.7804	63	0.7466	stageii	t3	n0	m0	lungsquamouscellcarcinoma-nototherwisespecified(nos)	male	no	r0	white	nothispanicorlatino	173	0
TCGA-78-7146	0.622973	11.5122	13.8405	12.1375	10.4533	9.5193	12.7268	11.9958	14.8176	13.0373	71	0.7694	stageiii	t2	n2	m0	lungadenocarcinomamixedsubtype	female	no	r0	white	NA	173	1
TCGA-60-2713	0.506832	11.8105	12.4361	12.4479	10.3187	8.1424	12.4286	12.7244	15.0338	12.8643	64	0.7603	stagei	t2	n0	m0	lungsquamouscellcarcinoma-nototherwisespecified(nos)	male	no	r0	white	nothispanicorlatino	1731	0
TCGA-96-7545	0.443651	11.1656	12.6519	11.1334	10.557	7.1833	12.3038	11.7481	14.051	13.1316	73	0.6006	stagei	t1	n0	NA	lungsquamouscellcarcinoma-nototherwisespecified(nos)	male	no	NA	white	nothispanicorlatino	1736	1
TCGA-67-6215	0.579801	10.7598	12.8608	11.909	10.2644	8.8693	12.4707	12.0451	13.5386	12.7632	52	0.7878	stagei	t2	n0	m0	lungadenocarcinoma-nototherwisespecified(nos)	female	no	r0	white	nothispanicorlatino	174	0
TCGA-NC-A5HI	0.369473	11.7448	12.8299	12.9933	10.564	6.6183	11.7085	12.3419	14.7713	13.4472	68	0.7565	stagei	t2	n0	m0	lungsquamouscellcarcinoma-nototherwisespecified(nos)	female	no	r0	white	NA	1743	0
TCGA-50-5944	0.409645	10.8094	11.7967	11.7263	10.5502	6.6321	12.8693	12.2042	13.9237	12.8194	69	0.7034	stagei	t1	n0	m0	lungacinaradenocarcinoma	female	no	r0	white	NA	1750	0
TCGA-55-6978	0.553837	11.1193	12.2372	12.0144	10.3206	8.4306	13.3514	12.1081	14.8957	12.7545	NA	0.4128	stageii	t2	n0	NA	lungadenocarcinoma-nototherwisespecified(nos)	male	no	NA	white	nothispanicorlatino	176	1
TCGA-MP-A4SW	0.53305	10.9721	12.0405	12.2752	9.9253	8.4523	11.7257	12.2371	14.1894	12.8636	53	0.5685	stageii	t2	n1	m0	lungadenocarcinoma-nototherwisespecified(nos)	male	no	r0	white	NA	1778	1
TCGA-63-A5MI	0.345285	11.3593	12.817	12.8493	10.4443	6.0687	11.9691	12.7726	14.8468	12.3874	65	0.7996	stageiii	t2	n2	m0	lungsquamouscellcarcinoma-nototherwisespecified(nos)	male	no	r0	NA	NA	1784	0
TCGA-86-6851	0.433357	11.8535	12.5642	12.0005	10.7919	7.3493	12.2779	12.3514	13.6837	13.0609	73	0.4502	stageii	t1	n1	m0	lungadenocarcinomamixedsubtype	female	no	NA	white	nothispanicorlatino	179	0
TCGA-78-7158	0.463953	10.225	13.7785	12.0939	10.5545	7.1631	12.4925	12.6416	13.6251	12.6298	59	0.9088	stageiii	t4	n2	m0	lungadenocarcinomamixedsubtype	female	no	r1	white	NA	179	1
TCGA-MP-A4T6	0.410008	11.1112	12.2132	11.9672	10.2784	7.0244	11.2323	12.4566	13.4286	12.2167	76	0.8047	stageiii	t1	n2	NA	lungadenocarcinoma-nototherwisespecified(nos)	female	no	r0	white	nothispanicorlatino	1790	1
TCGA-O1-A52J	0.536592	11.1301	12.7505	11.6197	10.0914	8.4932	11.5255	12.3485	13.1204	12.537	74	0.6489	stagei	t1	n0	NA	lungadenocarcinoma-nototherwisespecified(nos)	female	no	NA	white	nothispanicorlatino	1798	1
TCGA-77-A5G7	0.359649	11.6979	12.9882	13.1499	10.0152	6.2293	12.0921	12.1328	14.9285	12.6451	63	0.5903	stagei	t1	n0	m0	lungsquamouscellcarcinoma-nototherwisespecified(nos)	male	no	r0	NA	NA	180	1
TCGA-35-4123	0.630513	12.2051	13.2731	11.2955	10.4066	9.9714	11.5932	12.3475	15.4713	11.945	38	0.5422	stagei	t1	n0	m0	lungadenocarcinoma-nototherwisespecified(nos)	male	NA	r0	white	nothispanicorlatino	182	0
TCGA-63-A5MJ	0.436806	11.7388	13.1424	13.3772	10.103	7.2488	12.0341	12.6556	14.963	13.6012	54	0.7913	stageii	t2	n1	m0	lungsquamouscellcarcinoma-nototherwisespecified(nos)	male	no	r0	NA	NA	1824	0
TCGA-50-5055	0.516873	11.3205	12.0964	11.8003	10.456	8.3731	11.899	12.392	14.244	12.5621	79	0.2992	stageii	t1	n1	m0	lungadenocarcinomamixedsubtype	female	no	r0	white	nothispanicorlatino	1830	1
TCGA-34-5239	0.505395	11.7779	12.9855	12.5021	10.7761	8.0202	13.1956	12.6868	14.1712	13.6722	75	0.5599	stageiii	t4	n0	m0	lungsquamouscellcarcinoma-nototherwisespecified(nos)	male	no	NA	white	nothispanicorlatino	1834	0
TCGA-69-7974	0.691928	10.8138	12.2062	12.4455	10.61	10.424	13.0573	12.6952	14.2941	12.9028	54	0.5606	stageiii	t2	n2	NA	lungadenocarcinomamixedsubtype	female	yes	NA	white	nothispanicorlatino	184	0
TCGA-77-8154	0.447975	12.205	12.9827	12.0873	9.9817	7.5837	11.531	11.5586	14.709	12.5412	67	0.8077	stagei	t1	n0	m0	lungsquamouscellcarcinoma-nototherwisespecified(nos)	male	no	r0	NA	NA	1841	0
TCGA-39-5031	0.44744	11.6528	12.5238	11.7582	10.6917	7.5575	11.4556	12.9798	14.8414	13.1172	76	0.6254	stagei	t1	n0	m0	lungsquamouscellcarcinoma-nototherwisespecified(nos)	female	no	r0	NA	NA	1841	1
TCGA-22-5471	0.460787	12.4321	13.1406	12.2234	10.4337	7.6898	11.9351	12.6937	15.4382	13.4392	75	0.6566	stagei	t2	n0	m0	lungsquamouscellcarcinoma-nototherwisespecified(nos)	male	yes	r2	white	NA	1845	0
TCGA-50-5942	0.479709	10.8935	12.2183	11.5424	10.7354	7.7364	12.4844	12.1096	12.827	12.5274	67	0.7653	stagei	t1	n0	m0	lungadenocarcinoma-nototherwisespecified(nos)	female	yes	r0	white	nothispanicorlatino	1847	0
TCGA-21-1076	0.47174	11.2135	11.6508	12.0781	10.8184	7.8475	12.488	11.9928	14.171	12.7109	54	0.3107	stagei	t2	n0	m0	lungsquamouscellcarcinoma-nototherwisespecified(nos)	female	no	r0	white	nothispanicorlatino	1852	0
TCGA-51-6867	0.378427	11.3473	12.7701	11.6406	11.009	6.6345	11.8032	12.444	14.3917	12.6043	72	0.7994	stagei	t1	n0	m0	lungsquamouscellcarcinoma-nototherwisespecified(nos)	female	no	r0	white	nothispanicorlatino	1856	1
TCGA-69-7761	0.521629	11.0636	12.3473	11.7887	10.9303	8.3482	12.8146	12.0462	13.4483	12.4455	84	0.4103	stagei	t2	n0	NA	lungacinaradenocarcinoma	male	no	NA	white	nothispanicorlatino	186	0
TCGA-93-8067	0.55788	11.4121	13.3205	12.212	10.3057	8.513	12.9094	12.6836	14.4646	12.7506	77	0.6998	stagei	t2	n0	NA	lungadenocarcinoma-nototherwisespecified(nos)	male	no	NA	asian	nothispanicorlatino	186	0
TCGA-44-6778	0.469813	11.0556	12.6129	11.9182	10.4824	7.5849	12.1785	12.1791	14.475	13.079	59	0.4164	stagei	t1	n0	NA	lungadenocarcinoma-nototherwisespecified(nos)	male	no	NA	blackorafricanamerican	NA	1864	0
TCGA-55-7914	0.557737	10.8785	13.0272	12.0957	10.2996	8.7642	11.7654	12.3546	13.1741	13.0145	71	0.6939	stageii	t1	n1	NA	lungadenocarcinoma-nototherwisespecified(nos)	female	no	r0	white	nothispanicorlatino	187	1
TCGA-97-7553	0.505969	10.6012	11.7205	11.9862	10.5941	8.1203	12.3324	11.938	14.0503	13.0333	58	0.4474	stagei	t1	n0	NA	lungbronchioloalveolarcarcinomanonmucinous	female	no	NA	white	nothispanicorlatino	1870	0
TCGA-34-2600	0.316009	12.1102	12.674	12.3461	11.2112	5.9706	11.8452	13.4659	13.8202	13.5666	76	0.944	stagei	t1	n0	m0	lungsquamouscellcarcinoma-nototherwisespecified(nos)	female	no	r0	white	nothispanicorlatino	1874	1
TCGA-18-4083	0.386045	11.6451	12.66	12.2666	10.6896	6.6474	12.2125	12.309	14.6754	13.5618	63	0.8171	stageii	t2	n1	m0	lungsquamouscellcarcinoma-nototherwisespecified(nos)	male	no	r0	white	nothispanicorlatino	188	1
TCGA-77-A5G8	0.444885	11.5212	13.0937	12.8094	10.4884	7.5077	12.2434	11.4785	13.8076	12.8534	70	0.7019	stageii	t3	n0	m0	lungsquamouscellcarcinoma-nototherwisespecified(nos)	male	NA	r0	NA	NA	1884	0
TCGA-50-6595	0.642478	10.6024	12.298	11.6958	10.4953	9.601	12.7364	12.8844	14.8702	13.0205	74	0.4503	stageiii	t2	n2	m0	lungadenocarcinoma-nototherwisespecified(nos)	female	yes	NA	white	nothispanicorlatino	189	1
TCGA-49-AAR3	0.518269	11.4953	12.8468	12.5226	9.8978	8.1458	12.2511	12.3677	14.3277	12.8302	69	0.5929	stageii	t2	n1	NA	lungadenocarcinoma-nototherwisespecified(nos)	male	no	r0	blackorafricanamerican	nothispanicorlatino	1893	0
TCGA-22-5489	0.506696	11.7393	13.3134	12.1522	10.4277	7.7161	13.3074	12.8675	14.8987	14.6721	64	0.5441	stagei	t1	n0	m0	lungsquamouscellcarcinoma-nototherwisespecified(nos)	male	no	r0	white	NA	1912	1
TCGA-33-6738	0.349051	10.7856	13.1477	12.2942	11.198	6.2018	11.6042	13.155	14.7756	12.9516	80	0.6327	stageiii	t1	n2	NA	lungsquamouscellcarcinoma-nototherwisespecified(nos)	male	no	NA	white	NA	1927	0
TCGA-L9-A443	0.507731	10.9999	12.7613	12.0708	10.0899	7.881	12.4353	12.4354	13.8386	12.4792	63	0.7366	stagei	t1	n0	NA	lungadenocarcinoma-nototherwisespecified(nos)	female	no	r0	white	nothispanicorlatino	193	1
TCGA-97-7552	0.504892	10.6225	11.4837	11.4476	10.7654	8.0905	12.4997	11.9941	13.1173	12.7856	70	0.4233	stagei	t2	n0	NA	lungbronchioloalveolarcarcinomamucinous	male	no	NA	white	nothispanicorlatino	1932	0
TCGA-85-6798	0.360913	11.5419	13.3446	12.4667	10.6314	6.0092	12.4944	13.0807	15.2216	14.6457	57	0.729	stageiii	t3	n1	m0	lungsquamouscellcarcinoma-nototherwisespecified(nos)	male	no	r0	white	nothispanicorlatino	195	1
TCGA-22-1005	0.485732	11.675	12.1251	11.9721	10.1361	7.9424	11.9812	12.0331	13.7927	12.8175	63	0.3405	stagei	t1	n0	m0	lungsquamouscellcarcinoma-nototherwisespecified(nos)	male	no	r0	white	nothispanicorlatino	1953	1
TCGA-NC-A5HG	0.451	12.0482	12.9899	12.7559	10.0188	7.3779	12.4651	12.4323	14.4208	11.9895	59	0.7357	stageiii	t2	n2	m0	lungbasaloidsquamouscellcarcinoma	male	yes	r0	white	NA	1963	0
TCGA-97-7547	0.536856	10.2339	12.3502	11.4541	10.2894	8.203	12.358	12.1325	12.64	12.9106	67	0.6749	stagei	t2	n0	NA	lungpapillaryadenocarcinoma	female	no	NA	white	nothispanicorlatino	1965	0
TCGA-78-7159	0.504503	10.9061	13.0637	11.8934	10.0064	7.9273	11.7214	12.1594	13.9595	13.097	60	0.5643	stagei	t1	NA	m0	lungadenocarcinomamixedsubtype	female	no	r0	white	NA	1974	0
TCGA-22-5472	0.475956	11.3538	12.3359	12.0338	10.8664	8.0007	11.7372	12.647	14.1526	12.6214	67	0.7454	stagei	t2	n0	m0	lungsquamouscellcarcinoma-nototherwisespecified(nos)	male	no	r0	white	nothispanicorlatino	1975	1
TCGA-56-7730	0.356713	11.3344	12.6362	12.8555	9.9797	6.2468	11.3866	12.422	14.7585	12.7705	73	0.9094	stageii	t2	n0	m0	lungsquamouscellcarcinoma-nototherwisespecified(nos)	male	yes	r1	white	nothispanicorlatino	198	1
TCGA-77-8007	0.632389	10.6986	12.8323	12.191	11.2759	9.7099	13.1401	12.7842	14.266	12.9136	68	0.381	stageii	t2	n1	m0	lungsquamouscellcarcinoma-nototherwisespecified(nos)	male	NA	r0	NA	NA	198	1
TCGA-34-5231	0.39845	11.8179	12.9317	12.3419	11.0705	6.8873	12.4826	12.7471	14.8946	12.5767	72	0.7277	stagei	t1	n0	m0	lungsquamouscellcarcinoma-nototherwisespecified(nos)	male	no	NA	white	nothispanicorlatino	1984	1
TCGA-77-8153	0.383518	11.5525	12.7019	12.5903	10.1174	6.6209	11.7309	11.9386	14.8353	12.8499	77	0.7466	stagei	t2	n0	m0	lungsquamouscellcarcinoma-nototherwisespecified(nos)	female	no	r0	NA	NA	1992	0
TCGA-NK-A5CT	0.618764	11.5634	12.9602	12.4782	10.4595	9.6378	12.0021	13.5565	14.5549	12.7485	70	0.6573	stagei	t1	n0	m0	lungsquamouscellcarcinoma-nototherwisespecified(nos)	male	no	NA	white	nothispanicorlatino	1997	0
TCGA-68-7756	0.597579	11.6075	12.7338	12.4207	10.4117	9.376	12.308	12.452	14.4495	13.5498	84	0.6275	stageiii	t4	n1	NA	lungsquamouscellcarcinoma-nototherwisespecified(nos)	male	yes	NA	white	nothispanicorlatino	202	0
TCGA-69-7760	0.53951	11.1538	13.1672	11.4952	10.1583	8.3451	12.2196	11.8865	14.2427	12.835	73	0.7853	stageii	t3	n0	m0	lungadenocarcinomamixedsubtype	male	no	NA	white	nothispanicorlatino	202	0
TCGA-77-8148	0.382631	11.6522	12.9418	12.4241	10.3356	6.5533	12.0904	11.9512	15.1165	13.0468	68	0.7129	stageiii	t3	n1	m0	lungsquamouscellcarcinoma-nototherwisespecified(nos)	male	no	r0	NA	NA	2023	0
TCGA-60-2710	0.43448	11.2504	12.3214	12.5314	10.3865	7.0985	12.476	12.6502	14.7061	12.9001	67	0.7792	stageii	t1	n1	m0	lungsquamouscellcarcinoma-nototherwisespecified(nos)	female	no	NA	white	nothispanicorlatino	2024	0
TCGA-63-A5MH	0.484454	11.6943	12.8636	13.1009	10.0564	7.7356	12.5641	12.7499	14.9553	12.773	68	0.7435	stagei	t1	n0	m0	lungsquamouscellcarcinoma-nototherwisespecified(nos)	male	no	r0	NA	NA	2026	0
TCGA-75-5125	0.529949	11.7831	12.6409	12.2196	10.7088	8.275	13.5894	12.3639	15.0222	12.8738	NA	0.5325	stageii	t2	n1	m0	lungadenocarcinoma-nototherwisespecified(nos)	male	no	r0	NA	NA	2027	1
TCGA-55-1596	0.45232	12.5473	12.7581	12.1894	9.9151	7.8163	11.0123	11.8901	14.6805	12.7299	55	0.7913	stageii	t2	n1	m0	lungadenocarcinoma-nototherwisespecified(nos)	male	no	r0	asian	nothispanicorlatino	2065	0
TCGA-62-A46U	0.509388	10.8898	13.0488	11.9793	10.4564	7.9686	12.6696	11.8954	13.6676	12.7502	71	0.5078	stageii	t2	n1	m0	lungadenocarcinomamixedsubtype	female	no	r0	white	nothispanicorlatino	2067	0
TCGA-37-4135	0.363823	12.9052	14.4984	10.9804	10.473	6.757	10.0955	12.2722	16.2429	11.8309	68	0.8056	stagei	t2	n0	m0	lungsquamouscellcarcinoma-nototherwisespecified(nos)	male	NA	r0	white	nothispanicorlatino	207	0
TCGA-63-7022	0.510065	11.297	12.1602	12.1837	10.3121	7.908	12.859	12.9515	14.6477	13.5348	NA	0.3308	stagei	t1	n0	m0	lungsquamouscellcarcinoma-nototherwisespecified(nos)	female	no	r0	NA	NA	2073	0
TCGA-39-5035	0.469928	12.174	13.3729	12.1203	10.8133	7.8819	12.0286	12.7381	14.6391	12.4897	72	0.5896	stagei	t1	n0	m0	lungsquamouscellcarcinoma-nototherwisespecified(nos)	female	no	r0	white	nothispanicorlatino	2080	0
TCGA-39-5021	0.389248	11.6856	13.3798	12.3846	10.2553	6.5229	11.6866	12.7455	14.9974	14.6472	70	0.5422	stagei	t2	n0	m0	lungsquamouscellcarcinoma-nototherwisespecified(nos)	male	no	r0	white	nothispanicorlatino	2086	1
TCGA-71-8520	0.541702	10.6354	12.1709	12.039	10.2363	8.4178	12.3847	12.2124	14.1256	12.3645	60	0.6788	stagei	t2	n0	m0	lungadenocarcinoma-nototherwisespecified(nos)	female	yes	r0	asian	nothispanicorlatino	210	1
TCGA-55-6980	0.535223	10.2881	12.1888	11.7226	10.4628	8.1628	12.8027	12.3944	13.9297	12.4676	NA	0.4959	stagei	t1	n0	m0	lungbronchioloalveolarcarcinomanonmucinous	male	no	r0	white	NA	2109	0
TCGA-68-7757	0.533013	10.9994	12.5914	12.4676	9.4543	7.9961	12.399	12.9326	13.8961	12.8783	74	0.5031	stagei	t1	n0	NA	lungsquamouscellcarcinoma-nototherwisespecified(nos)	male	no	NA	white	nothispanicorlatino	211	0
TCGA-33-AASB	0.441903	11.4033	13.6438	11.9903	10.7523	7.4993	11.1538	12.6216	14.3141	13.2471	66	0.8472	stagei	t2	n0	NA	lungsquamouscellcarcinoma-nototherwisespecified(nos)	male	no	r0	blackorafricanamerican	nothispanicorlatino	211	1
TCGA-77-8145	0.540661	10.7762	12.6645	12.8318	9.5867	8.1179	12.4831	13.1081	13.7506	12.6424	73	0.6368	stageiii	t4	n1	m0	lungsquamouscellcarcinoma-nototherwisespecified(nos)	male	yes	r1	NA	NA	212	1
TCGA-63-7020	0.562564	10.7122	12.3383	12.5374	10.4081	8.7126	12.2933	13.2486	14.3697	12.9324	NA	0.6181	stagei	t1	n0	m0	lungsquamouscellcarcinoma-nototherwisespecified(nos)	male	no	r0	NA	NA	2133	0
TCGA-77-7335	0.525596	10.9937	12.5953	11.0892	10.4638	8.0634	12.4811	12.7002	14.955	12.8108	62	0.5517	stageiii	t4	n2	m0	lungsquamouscellcarcinoma-nototherwisespecified(nos)	female	no	r0	white	NA	2133	1
TCGA-21-1075	0.311856	11.6664	13.2579	12.2485	11.0678	5.8476	11.635	12.5083	14.4232	13.8424	57	0.874	stageii	t2	n1	m0	lungsquamouscellcarcinoma-nototherwisespecified(nos)	male	no	r0	white	nothispanicorlatino	2134	0
TCGA-55-6987	0.457656	11.7759	13.2	11.7547	10.7128	7.5476	12.4271	11.941	13.8417	12.8381	77	0.3147	stagei	t1	n0	m0	lungadenocarcinoma-nototherwisespecified(nos)	male	no	NA	white	nothispanicorlatino	2137	0
TCGA-63-7021	0.470159	11.3996	12.6956	12.3263	10.3697	7.5738	12.4011	12.5073	14.1505	13.0995	NA	0.511	stagei	t1	n0	m0	lungsquamouscellcarcinoma-nototherwisespecified(nos)	male	no	r0	NA	NA	2142	0
TCGA-63-A5MG	0.503154	11.6637	12.4843	12.5191	10.2836	8.1599	12.1967	12.5321	13.5223	12.8714	68	0.6126	stagei	t2	n0	m0	lungsquamouscellcarcinoma-nototherwisespecified(nos)	male	no	r0	NA	NA	2148	0
TCGA-66-2769	0.495659	11.9777	13.0997	11.9901	10.5376	8.1029	11.944	12.7503	14.8158	12.8095	75	0.4664	stageiii	t4	n0	m0	lungsquamouscellcarcinoma-nototherwisespecified(nos)	male	NA	r1	NA	NA	215	1
TCGA-96-7544	0.484307	11.69	12.5008	11.6372	10.9792	7.7843	12.7182	12.9134	14.4251	14.405	83	0.6422	stageii	t2	n1	NA	lungsquamouscellcarcinoma-nototherwisespecified(nos)	male	no	NA	white	nothispanicorlatino	2160	1
TCGA-NJ-A4YF	0.436775	11.4729	13.0313	12.0674	10.1603	7.2847	11.5037	12.1343	13.7527	12.8292	50	0.7913	stagei	t1	n0	m0	lungadenocarcinomamixedsubtype	female	no	NA	blackorafricanamerican	nothispanicorlatino	2161	0
TCGA-39-5036	0.42243	11.5188	12.5301	11.7628	10.6033	7.2497	11.3662	12.5285	15.7295	12.4477	73	0.7588	stagei	t2	n0	m0	lungsquamouscellcarcinoma-nototherwisespecified(nos)	male	no	r0	white	NA	2165	0
TCGA-58-8391	0.407428	11.2622	12.7179	12.1583	10.0529	6.7589	11.7842	12.3309	14.2618	12.4816	57	0.8602	stageiii	t2	n2	m0	lungsquamouscellcarcinoma-nototherwisespecified(nos)	female	yes	r0	white	nothispanicorlatino	2167	0
TCGA-22-5480	0.440135	11.47	13.6158	12.0355	11.024	7.2442	12.5229	12.595	14.3377	13.1034	66	0.716	stagei	t1	n0	m0	lungsquamouscellcarcinoma-nototherwisespecified(nos)	female	no	r0	white	nothispanicorlatino	2170	1
TCGA-44-7662	0.632681	10.8255	13.3208	12.3582	9.6579	9.3239	12.5798	12.3029	14.2505	12.7095	61	0.4761	stagei	t2	n0	NA	lungadenocarcinoma-nototherwisespecified(nos)	male	no	NA	white	nothispanicorlatino	218	0
TCGA-62-A46V	0.483117	12.1332	12.5481	11.9548	9.9471	7.8535	12.27	11.6369	13.7653	12.8163	78	0.7545	stagei	t2	n0	m0	lungadenocarcinomamixedsubtype	female	no	r0	white	nothispanicorlatino	2199	0
TCGA-49-AAR2	0.378829	11.7051	12.328	12.5443	9.9571	6.5984	11.0959	13.1655	14.5965	12.5584	64	0.5942	stagei	t2	n0	NA	lungacinaradenocarcinoma	male	no	r0	blackorafricanamerican	nothispanicorlatino	2224	0
TCGA-77-6843	0.399973	11.5048	12.8848	12.3188	9.6211	6.5024	11.6048	13.0869	14.1515	12.7378	74	0.7887	stageii	t1	n1	m0	lungsquamouscellcarcinoma-nototherwisespecified(nos)	male	no	r0	white	NA	2224	1
TCGA-77-7142	0.486804	11.3788	12.8255	11.7504	10.307	7.8115	12.2045	11.6113	14.7766	13.41	59	0.7986	stagei	t2	n0	m0	lungsquamouscellcarcinoma-nototherwisespecified(nos)	female	no	r0	white	NA	2227	0
TCGA-22-0944	0.507048	11.7462	12.9875	12.0358	9.775	7.9262	11.9063	12.5998	14.285	14.174	61	0.6573	stagei	t2	n0	m0	lungsquamouscellcarcinoma-nototherwisespecified(nos)	male	NA	r0	white	nothispanicorlatino	223	1
TCGA-91-6848	0.678288	11.0924	12.5924	11.9873	10.6277	10.3691	12.7708	11.8197	14.8277	12.8707	59	0.4348	stageiii	t2	n2	NA	lungadenocarcinoma-nototherwisespecified(nos)	male	no	NA	white	nothispanicorlatino	224	0
TCGA-MP-A5C7	0.410533	11.0551	12.3731	12.133	10.0482	6.8676	11.8629	11.507	12.5945	12.999	76	0.8071	stagei	t2	n0	m0	lungadenocarcinoma-nototherwisespecified(nos)	female	no	r0	white	nothispanicorlatino	2248	0
TCGA-35-4122	0.487874	12.7331	13.4949	10.3686	11.0854	8.2949	11.4819	12.0844	15.6676	12.0795	69	0.3716	stagei	t1	n0	m0	lungadenocarcinoma-nototherwisespecified(nos)	male	NA	r0	white	nothispanicorlatino	225	0
TCGA-NJ-A4YG	0.520717	11.1304	13.1793	12.1789	10.2909	8.2152	12.0672	12.4784	13.5103	12.825	65	0.632	stagei	t2	n0	m0	lungadenocarcinoma-nototherwisespecified(nos)	male	no	NA	white	NA	2261	0
TCGA-34-5234	0.556704	11.9347	12.3904	11.0656	10.4827	9.0857	11.4057	12.1548	14.6094	11.9691	71	0.3632	stagei	t1	n0	m0	lungsquamouscellcarcinoma-nototherwisespecified(nos)	female	no	r0	white	nothispanicorlatino	2271	0
TCGA-77-6844	0.430751	11.3985	12.669	12.675	10.066	7.0966	11.8473	12.895	14.1041	12.7345	74	0.7887	stageiii	t3	n1	m0	lungsquamouscellcarcinoma-nototherwisespecified(nos)	male	yes	r0	white	NA	2284	1
TCGA-69-7973	0.42038	11.3268	13.1148	12.0178	10.4093	6.9155	11.9715	12.5744	13.9467	13.2503	42	0.7392	stagei	t2	n0	m0	lungadenocarcinomamixedsubtype	female	no	NA	white	nothispanicorlatino	230	0
TCGA-18-3408	0.429263	11.9528	12.6898	11.3969	10.7503	7.5072	11.2602	11.8777	14.1433	13.3256	77	0.7141	stagei	t2	n0	m0	lungsquamouscellcarcinoma-nototherwisespecified(nos)	female	no	r0	white	nothispanicorlatino	2304	1
TCGA-49-4486	0.468124	11.7174	13.2796	11.6643	10.4992	7.7908	11.1929	12.968	13.1565	12.8898	72	0.8456	stagei	t1	n0	m0	lungadenocarcinoma-nototherwisespecified(nos)	male	no	r0	white	nothispanicorlatino	2318	1
TCGA-NC-A5HE	0.41414	11.5474	13.4925	12.0266	10.2299	6.8658	11.6653	12.4187	14.6147	13.1519	60	0.4126	stageii	t2	n1	m0	lungsquamouscellcarcinoma-nototherwisespecified(nos)	male	yes	r0	white	NA	2336	0
TCGA-43-7657	0.503376	11.5143	12.5081	12.1117	10.9622	8.5359	11.8628	11.5014	14.1655	12.6033	68	0.7292	stagei	t1	n0	NA	lungsquamouscellcarcinoma-nototherwisespecified(nos)	female	no	NA	white	nothispanicorlatino	236	0
TCGA-85-8481	0.650323	10.7589	12.2737	12.4457	9.7143	9.5914	12.7607	12.7227	14.4604	12.6571	70	0.5649	stageii	t3	n0	m0	lungpapillarysquamouscellcaricnoma	male	no	r0	white	nothispanicorlatino	236	1
TCGA-78-8655	0.471511	11.1777	12.2336	12.097	10.4987	7.6291	12.3595	12.6237	13.6191	12.6983	77	0.6573	stagei	t1	n0	m0	lungadenocarcinomamixedsubtype	female	no	r0	NA	NA	2360	0
TCGA-75-5146	0.44212	11.6808	12.1649	11.5115	10.2997	7.4714	11.2729	12.6081	13.8697	12.5833	NA	0.6906	stagei	t2	n0	m0	lungadenocarcinoma-nototherwisespecified(nos)	male	no	r0	NA	NA	2368	0
TCGA-55-6979	0.573657	10.508	12.3537	12.4105	10.2097	8.8447	12.479	11.825	14.3114	12.9816	59	0.3431	stageii	t2	n1	m0	lungadenocarcinoma-nototherwisespecified(nos)	female	no	NA	white	NA	237	1
TCGA-43-7658	0.266786	11.6992	13.2801	12.2977	10.1927	4.8561	11.7678	12.7205	15.5564	13.6006	75	0.8274	stagei	t1	n0	m0	lungsquamouscellcarcinoma-nototherwisespecified(nos)	female	no	NA	white	NA	2378	1
TCGA-37-4133	0.356366	12.3037	13.437	11.1475	10.9761	6.7748	10.4102	12.1056	14.9107	12.721	63	0.7913	stageiii	t4	n0	m0	lungsquamouscellcarcinoma-nototherwisespecified(nos)	male	NA	r0	white	nothispanicorlatino	238	0
TCGA-63-A5MS	0.569219	11.1854	12.2532	12.7166	9.6702	8.9577	11.7318	12.0215	14.3777	12.7607	78	0.5599	stagei	t2	n0	m0	lungsquamouscellcarcinoma-nototherwisespecified(nos)	male	no	r0	NA	NA	2381	0
TCGA-50-5933	0.62117	11.1316	13.0169	11.8945	10.6659	9.4681	13.0932	11.9982	14.4546	12.6506	72	0.4379	stageiii	t4	n2	m0	lungadenocarcinoma-nototherwisespecified(nos)	male	yes	NA	white	nothispanicorlatino	2393	1
TCGA-22-5481	0.263113	12.1356	14.0925	13.2472	10.4074	4.875	12.4006	12.5587	15.3398	13.8401	72	0.7686	stageii	t2	n1	m0	lungsquamouscellcarcinoma-nototherwisespecified(nos)	female	no	r0	white	NA	2409	1
TCGA-33-4547	0.579296	11.8388	12.2213	12.1785	10.4049	9.2477	12.2925	12.3032	14.5507	12.563	68	0.8712	stagei	t2	n0	m0	lungsquamouscellcarcinoma-nototherwisespecified(nos)	male	no	r0	white	nothispanicorlatino	2419	0
TCGA-37-4129	0.350838	11.9292	12.7361	11.5634	10.5632	6.0926	12.1179	12.8112	13.6716	12.4567	52	0.6465	stagei	t1	n0	m0	lungsquamouscellcarcinoma-nototherwisespecified(nos)	female	no	r0	white	nothispanicorlatino	242	0
TCGA-55-7284	0.522223	11.0736	11.6581	11.7927	10.3367	8.3268	12.3987	11.8838	13.3935	12.7316	74	0.6025	stageii	t3	n0	NA	lungbronchioloalveolarcarcinomanonmucinous	male	no	r0	white	nothispanicorlatino	243	1
TCGA-68-8250	0.506182	11.2443	12.6574	12.4035	10.8349	8.1562	12.3483	12.8337	15.1922	13.7278	66	0.6391	stagei	t1	n0	NA	lungsquamouscellcarcinoma-nototherwisespecified(nos)	male	no	NA	blackorafricanamerican	nothispanicorlatino	244	0
TCGA-78-7536	0.281059	11.1296	13.4242	12.3375	11.226	5.4166	11.7399	12.1076	14.91	13.1631	69	0.7846	stageiii	t2	n2	m0	lungadenocarcinoma-nototherwisespecified(nos)	male	yes	r0	white	NA	244	1
TCGA-60-2708	0.58058	12.0885	12.8724	12.3691	11.2069	9.353	12.5926	13.1459	15.6554	13.3227	64	0.7129	stageii	t2	n1	m0	lungsquamouscellcarcinoma-nototherwisespecified(nos)	female	no	r0	white	nothispanicorlatino	2447	0
TCGA-55-6642	0.545093	11.2473	12.7464	11.7227	10.1506	8.4001	12.6411	11.9254	13.4699	13.0031	63	0.5125	stagei	t2	n0	NA	lungadenocarcinoma-nototherwisespecified(nos)	male	no	r0	white	NA	2449	0
TCGA-37-4130	0.313165	12.7652	12.9571	11.4791	10.271	6.1187	10.4375	12.219	15.0318	12.1021	56	0.5422	stagei	t1	n0	m0	lungsquamouscellcarcinoma-nototherwisespecified(nos)	male	NA	r0	white	nothispanicorlatino	247	0
TCGA-34-5232	0.404031	10.7955	12.6007	12.4866	10.4331	6.8232	11.6341	12.494	14.4996	12.8691	75	0.4285	stageii	t1	n1	m0	lungsquamouscellcarcinoma-nototherwisespecified(nos)	female	no	NA	blackorafricanamerican	nothispanicorlatino	2471	0
TCGA-64-1679	0.580482	10.8644	12.2797	11.4868	10.7045	8.9263	12.9779	12.0837	14.2234	12.4116	58	0.5704	stageiii	t1	n2	m0	lungadenocarcinoma-nototherwisespecified(nos)	female	no	r0	white	nothispanicorlatino	2488	0
TCGA-50-5072	0.512118	11.6725	13.3048	12.3833	10.3766	8.2169	12.1641	12.3044	15.1542	13.1526	74	0.6525	stageiii	t2	n2	m0	lungadenocarcinoma-nototherwisespecified(nos)	male	yes	NA	white	nothispanicorlatino	250	1
TCGA-39-5024	0.431019	11.3438	13.3109	12.3204	10.5931	7.0737	11.9973	12.6998	14.7136	14.5481	65	0.4369	stageiii	t2	n2	m0	lungsquamouscellcarcinoma-nototherwisespecified(nos)	female	no	r0	white	nothispanicorlatino	2510	0
TCGA-73-4662	0.575996	11.0086	12.7467	11.8939	10.3487	8.913	12.5143	11.9855	13.438	12.5707	65	0.6275	stagei	t1	n0	m0	lungadenocarcinoma-nototherwisespecified(nos)	female	no	r0	white	nothispanicorlatino	2515	0
TCGA-NK-A5CR	0.259386	10.8691	12.5614	12.3099	11.4674	5.3339	11.6708	11.7834	14.4199	12.4869	77	0.6657	stagei	t2	n0	NA	lungsquamouscellcarcinoma-nototherwisespecified(nos)	male	no	NA	NA	nothispanicorlatino	2542	0
TCGA-71-6725	0.585743	10.229	12.7593	11.4242	10.7217	9.0273	12.2132	11.9879	14.3035	12.5177	48	0.8068	stagei	t2	n0	m0	lungpapillaryadenocarcinoma	female	no	NA	asian	nothispanicorlatino	256	0
TCGA-50-5936	0.582361	11.1573	13.2406	12.0128	10.2573	8.9172	12.1031	13.0789	14.1933	12.9637	58	0.6819	stageiii	t2	n2	m0	mucinous(colloid)carcinoma	male	no	NA	white	nothispanicorlatino	257	1
TCGA-78-7166	0.466806	10.9363	13.7469	12.655	10.3825	7.4428	11.9241	13.05	14.2946	13.0719	84	0.7045	stageii	t2	n1	m0	lungadenocarcinoma-nototherwisespecified(nos)	male	yes	r0	white	NA	258	1
TCGA-58-A46J	0.412657	11.6679	13.2719	12.8184	10.0236	6.7102	12.3173	12.5774	15.0438	13.752	64	0.7761	stageii	t2	n1	m0	lungsquamouscellcarcinoma-nototherwisespecified(nos)	male	no	r0	white	nothispanicorlatino	2589	0
TCGA-75-6206	0.594177	10.7988	12.5976	11.5835	10.5003	9.0212	12.7264	12.53	12.7171	12.8649	NA	0.8145	stagei	t2	n0	m0	lungadenocarcinoma-nototherwisespecified(nos)	male	no	r0	NA	NA	2590	0
TCGA-80-5611	0.493328	10.8019	13.1649	12.0756	10.3316	7.9144	11.7422	12.0625	14.6391	12.449	NA	0.6307	stagei	t2	n0	m0	lungsolidpatternpredominantadenocarcinoma	male	no	r0	NA	NA	2595	0
TCGA-44-8120	0.618611	10.5943	12.2071	11.8451	10.5729	9.4336	12.6456	12.5608	13.5888	12.5611	58	0.6556	stagei	t2	n0	m0	lungadenocarcinoma-nototherwisespecified(nos)	male	no	NA	blackorafricanamerican	nothispanicorlatino	260	0
TCGA-49-AAR9	0.548704	11.0214	12.9397	11.7375	10.7498	8.7158	11.7977	13.009	13.9695	12.5765	61	0.7622	stageii	t3	n0	NA	lungadenocarcinoma-nototherwisespecified(nos)	male	no	r0	blackorafricanamerican	nothispanicorlatino	260	1
TCGA-O2-A52W	0.365655	10.9529	12.8657	12.8542	10.2051	6.1577	12.191	12.4373	14.0978	12.4401	63	0.7654	stagei	t2	n0	NA	lungsquamouscellcarcinoma-nototherwisespecified(nos)	male	no	NA	blackorafricanamerican	nothispanicorlatino	261	1
TCGA-44-6776	0.41462	10.2646	12.8102	11.8426	10.3289	6.5496	11.9015	13.1679	12.8989	13.5681	60	0.8193	stagei	t1	n0	NA	lungadenocarcinoma-nototherwisespecified(nos)	female	no	NA	white	NA	2616	0
TCGA-MP-A4T4	0.479938	11.0356	12.423	12.2877	11.0395	7.8672	12.8056	12.0882	13.9117	12.6552	68	0.393	stageii	t2	n1	m0	lungadenocarcinoma-nototherwisespecified(nos)	female	no	r0	white	NA	2617	1
TCGA-MP-A4SV	0.49518	11.3643	12.8982	12.0896	10.389	7.9598	12.2566	12.1661	13.8186	12.5989	67	0.6126	stagei	t2	n0	m0	lungadenocarcinoma-nototherwisespecified(nos)	male	no	r0	NA	NA	2620	1
TCGA-22-5479	0.587078	11.2502	13.7356	12.6556	10.4101	9.1036	12.0519	12.7922	14.2628	14.0819	64	0.5748	stagei	t2	n0	m0	lungsquamouscellcarcinoma-nototherwisespecified(nos)	male	no	r0	white	NA	2625	1
TCGA-77-8008	0.574479	11.1563	12.3985	12.1892	10.6778	8.7661	13.4356	12.7754	13.755	12.9695	68	0.4526	stagei	t2	n0	m0	lungsquamouscellcarcinoma-nototherwisespecified(nos)	male	no	r0	NA	NA	2639	1
TCGA-35-5375	0.350732	12.0299	13.3611	10.9185	11.3457	6.6724	10.4484	12.792	14.8058	12.556	61	0.7519	stageiii	t2	n2	m0	lungadenocarcinoma-nototherwisespecified(nos)	male	NA	r0	white	nothispanicorlatino	264	0
TCGA-18-3421	0.480368	12.2126	13.6546	11.3365	10.3218	7.8773	11.4349	12.4963	15.3022	12.6029	65	0.6573	stagei	t2	n0	m0	lungsquamouscellcarcinoma-nototherwisespecified(nos)	male	no	r0	white	nothispanicorlatino	2645	0
TCGA-52-7811	0.570292	11.0039	13.3756	12.3167	10.5431	8.8165	12.2268	13.1821	14.1761	12.9364	67	0.4559	stagei	t2	n0	m0	lungsquamouscellcarcinoma-nototherwisespecified(nos)	male	no	r0	white	hispanicorlatino	266	1
TCGA-64-5774	0.460669	10.9759	13.1265	11.9843	10.4368	7.4167	11.8015	12.6929	14.581	13.259	60	0.7704	stagei	t2	n0	m0	lungadenocarcinoma-nototherwisespecified(nos)	male	no	r0	white	nothispanicorlatino	2676	0
TCGA-49-4507	0.561222	11.5068	13.38	11.6725	10.6248	8.9318	11.8251	12.0966	16.1591	13.1157	73	0.616	stageiii	t3	n1	m0	lungadenocarcinoma-nototherwisespecified(nos)	female	yes	r0	white	nothispanicorlatino	268	1
TCGA-21-5783	0.547479	11.0687	12.9393	11.9317	11.4709	8.802	12.4942	13.0742	14.653	12.635	76	0.7261	stagei	t2	n0	m0	lungsquamouscellcarcinoma-nototherwisespecified(nos)	male	no	r0	white	nothispanicorlatino	2680	1
TCGA-62-8399	0.494551	11.0671	12.6013	12.3674	10.5055	8.1103	11.6665	12.5105	14.248	12.75	62	0.7107	stageiii	t2	n2	m0	lungpapillaryadenocarcinoma	male	no	r0	white	nothispanicorlatino	2696	0
TCGA-63-A5MR	0.579021	11.5402	12.7385	12.7852	9.9964	9.0473	12.1511	12.6704	15.1816	12.714	70	0.7075	stagei	t2	n0	m0	lungsquamouscellcarcinoma-nototherwisespecified(nos)	female	no	r0	NA	NA	2716	0
TCGA-05-4418	0.508896	11.7887	13.5487	11.8964	9.927	7.9845	11.742	13.051	14.8377	12.5554	69	0.656	stageiii	t3	n2	m0	lungadenocarcinomamixedsubtype	male	NA	r0	NA	NA	274	1
TCGA-60-2712	0.418823	12.0505	12.622	12.2729	10.2698	6.9516	12.4228	12.5059	14.5559	13.3503	79	0.5043	stageii	t2	n1	m0	lungsquamouscellcarcinoma-nototherwisespecified(nos)	female	no	r0	white	nothispanicorlatino	274	1
TCGA-05-5429	0.612545	11.2592	12.7103	11.5858	10.3668	9.5411	11.837	12.5599	14.0508	12.2248	60	0.7911	stageiii	t3	n2	m0	lungadenocarcinoma-nototherwisespecified(nos)	male	NA	r0	NA	NA	275	1
TCGA-34-5236	0.543465	11.0313	13.0018	12.1626	10.7798	8.4707	12.7719	12.4593	15.0702	13.4603	60	0.5807	stageii	t3	n0	m0	lungsquamouscellcarcinoma-nototherwisespecified(nos)	male	no	NA	white	nothispanicorlatino	276	1
TCGA-18-3415	0.496067	11.591	13.5605	11.4113	10.3044	7.9632	11.5662	12.2937	14.8471	12.8764	77	0.6181	stagei	t2	n0	m0	lungsquamouscellcarcinoma-nototherwisespecified(nos)	male	no	r0	NA	NA	2803	1
TCGA-73-4676	0.548039	11.3915	14.069	11.8495	10.755	8.5533	12.5977	12.2148	14.7467	12.6235	45	0.7337	stageii	t2	n1	m0	lungadenocarcinoma-nototherwisespecified(nos)	male	yes	r0	white	nothispanicorlatino	281	1
TCGA-18-3419	0.373484	11.365	12.9197	11.9994	10.8122	6.3783	12.4551	12.0797	14.4369	13.2687	73	0.7034	stageii	t2	n1	m0	lungsquamouscellcarcinoma-nototherwisespecified(nos)	male	NA	r0	NA	NA	2811	0
TCGA-50-5930	0.451152	11.5747	12.1405	11.3524	11.2092	7.6358	12.3165	12.4665	13.697	12.5023	47	0.5508	stageiii	t2	n2	m0	lungadenocarcinomamixedsubtype	male	yes	NA	white	nothispanicorlatino	282	1
TCGA-60-2706	0.380918	12.0078	13.2368	12.5488	10.5468	6.8812	10.8023	13.2036	14.7928	12.7028	58	0.659	stagei	t1	n0	m0	lungsquamouscellcarcinoma-nototherwisespecified(nos)	male	no	NA	white	nothispanicorlatino	2820	0
TCGA-55-6983	0.519566	10.7171	12.9362	11.7018	10.6562	8.1478	12.1631	12.6582	13.5532	13.1548	NA	0.5446	stageii	t2	n1	m0	mucinous(colloid)carcinoma	male	no	r0	white	nothispanicorlatino	2823	0
TCGA-80-5608	0.426066	11.2126	12.9482	12.1122	10.5079	6.9045	12.0794	13.2384	14.1032	13.8599	NA	0.6345	stagei	t1	n0	m0	lungadenocarcinoma-nototherwisespecified(nos)	female	no	r0	NA	NA	2832	0
TCGA-21-1081	0.53145	11.1164	13.0708	12.4341	10.2741	8.1912	12.4758	13.3114	13.9183	12.7296	69	0.6573	stageii	t2	n1	m0	lungsquamouscellcarcinoma-nototherwisespecified(nos)	male	yes	r0	white	nothispanicorlatino	284	1
TCGA-44-8119	0.491926	11.0761	12.625	12.3205	11.0244	8.1777	12.169	11.9414	14.1925	13.2045	73	0.5584	stageii	t3	n0	m0	lungadenocarcinoma-nototherwisespecified(nos)	male	no	NA	white	nothispanicorlatino	285	0
TCGA-44-A47B	0.504613	11.1351	11.9707	11.9929	9.4968	7.8417	11.7417	12.9101	13.7888	12.5092	79	0.6985	stagei	t2	n0	m0	lungadenocarcinoma-nototherwisespecified(nos)	male	no	r0	white	nothispanicorlatino	287	0
TCGA-90-7766	0.408681	11.6354	12.6853	12.6238	10.9135	7.2844	11.6052	12.3499	14.0612	12.6683	66	0.73	stagei	t1	n0	NA	lungsquamouscellcarcinoma-nototherwisespecified(nos)	female	no	r0	white	nothispanicorlatino	289	0
TCGA-22-4609	0.57017	10.8262	12.1813	12.1662	10.5946	8.8816	12.3076	12.5706	14.0969	14.696	81	0.5383	stagei	t1	n0	m0	lungsquamouscellcarcinoma-nototherwisespecified(nos)	male	no	r0	white	NA	291	1
TCGA-78-7161	0.516911	10.8816	13.3872	12.2597	9.8745	8.0468	11.9451	12.0124	13.0851	12.6974	69	0.8637	stageii	t3	n0	m0	lungadenocarcinomamixedsubtype	female	no	r1	white	NA	291	1
TCGA-85-6175	0.641798	10.8166	12.0428	11.8411	10.6465	9.6181	13.4256	12.4673	14.2154	12.8989	63	0.5585	stageii	t3	n0	m0	lungsquamouscellcarcinoma-nototherwisespecified(nos)	female	no	r0	white	nothispanicorlatino	294	1
TCGA-60-2703	0.503817	10.8317	12.4107	12.253	10.1775	7.8418	12.5914	12.355	14.0506	12.802	73	0.5999	stageii	t2	n1	m0	lungsquamouscellcarcinoma-nototherwisespecified(nos)	male	no	r0	white	nothispanicorlatino	2945	1
TCGA-43-A475	0.432032	11.441	12.5593	12.8687	9.4483	6.9311	12.0977	12.3	13.7573	12.9562	67	0.4973	stageii	t3	n0	m0	lungsquamouscellcarcinoma-nototherwisespecified(nos)	female	yes	r1	white	nothispanicorlatino	296	0
TCGA-38-4625	0.521051	11.953	13.8661	12.1895	10.287	8.1122	12.9593	11.9843	15.1187	12.8962	66	0.6678	stagei	t2	n0	m0	lungadenocarcinoma-nototherwisespecified(nos)	female	no	r0	white	nothispanicorlatino	2973	0
TCGA-33-4538	0.392815	11.8213	12.8399	12.5538	10.661	6.9577	11.7984	12.004	14.5849	12.9653	66	0.769	stageiii	t2	n2	m0	lungsquamouscellcarcinoma-nototherwisespecified(nos)	male	no	NA	white	hispanicorlatino	2979	1
TCGA-46-3768	0.384719	11.7809	13.5106	11.8926	10.8883	6.5969	11.4743	13.0041	15.2532	16.1363	58	0.874	stageiii	t3	n1	m0	lungsquamouscellcarcinoma-nototherwisespecified(nos)	male	yes	r0	white	nothispanicorlatino	299	1
TCGA-66-2744	0.61195	11.4306	12.7973	11.9217	10.4244	9.5016	12.1699	12.4939	15.5592	12.9132	71	0.5138	stageii	t2	n1	m0	lungsquamouscellcarcinoma-nototherwisespecified(nos)	male	NA	r0	NA	NA	30	0
TCGA-66-2756	0.410019	12.3409	13.7138	11.7978	11.1373	7.3234	11.2513	12.6725	15.8747	12.9507	68	0.8456	stageiii	t4	n0	m0	lungsquamouscellcarcinoma-nototherwisespecified(nos)	male	NA	r0	NA	NA	30	0
TCGA-66-2763	0.507462	11.4699	13.2466	12.1116	10.3708	8.0965	11.8157	12.9331	14.7424	13.2758	63	0.7982	stagei	t2	n0	m0	lungsquamouscellcarcinoma-nototherwisespecified(nos)	female	NA	r0	NA	NA	30	0
TCGA-4B-A93V	0.415204	11.6492	13.8798	12.4054	10.5303	6.8756	12.1882	12.7916	13.2379	12.8642	52	0.6573	stagei	t1	n0	m0	lungadenocarcinomamixedsubtype	female	yes	r0	blackorafricanamerican	nothispanicorlatino	300	1
TCGA-21-1072	0.605981	11.2408	12.9914	11.9252	10.0271	9.2456	12.2981	12.116	14.5364	12.7505	75	0.8646	stagei	t2	n0	m0	lungsquamouscellcarcinoma-nototherwisespecified(nos)	male	no	r0	white	nothispanicorlatino	3016	0
TCGA-56-8626	0.579684	11.3532	12.1684	12.6038	9.8179	8.9567	12.2512	12.4701	13.7436	13.8357	59	0.7398	stagei	t1	n0	NA	lungsquamouscellcarcinoma-nototherwisespecified(nos)	male	no	r0	white	nothispanicorlatino	302	1
TCGA-05-4396	0.443529	11.3593	11.9651	11.5918	10.8217	7.2963	12.7497	12.1408	13.0267	13.3691	76	0.8575	stageiii	t4	n1	m0	lungadenocarcinomamixedsubtype	male	NA	r0	NA	NA	303	1
TCGA-75-7027	0.502182	11.5514	13.3959	12.124	10.7315	8.0517	12.2696	12.9706	14.1051	13.1349	NA	0.7591	stagei	t2	n0	m0	lungadenocarcinoma-nototherwisespecified(nos)	male	no	r0	NA	NA	3059	0
TCGA-66-2793	0.371194	12.2259	13.0432	12.0423	11.0142	6.934	10.9441	12.8461	14.6861	12.3278	68	0.9783	stageiii	t4	n1	m0	lungsquamouscellcarcinoma-nototherwisespecified(nos)	male	NA	r0	NA	NA	306	1
TCGA-L9-A444	0.512255	10.8057	13.1114	12.2219	9.7917	7.7642	12.5027	12.162	13.6639	13.2755	60	0.5395	stagei	t1	n0	NA	lungadenocarcinoma-nototherwisespecified(nos)	female	no	r0	white	nothispanicorlatino	307	0
TCGA-85-8277	0.383299	11.8135	13.1259	12.3242	10.5364	6.5951	11.9301	12.6302	14.1755	13.4799	70	0.7258	stageiii	t3	n1	m0	lungsquamouscellcarcinoma-nototherwisespecified(nos)	male	no	r0	white	nothispanicorlatino	307	1
TCGA-MP-A4TD	0.465612	11.3456	12.941	12.1237	10.0284	7.451	12.1587	12.1191	13.4593	12.7858	71	0.5888	stageiii	t2	n2	m0	lungadenocarcinoma-nototherwisespecified(nos)	male	no	NA	white	NA	307	1
TCGA-50-7109	0.440807	11.1074	12.0154	11.8521	10.2464	7.2452	11.7495	12.5317	13.5751	13.2142	60	0.64	stagei	t1	n0	m0	lungadenocarcinoma-nototherwisespecified(nos)	male	no	NA	white	nothispanicorlatino	308	1
TCGA-50-5049	0.493408	11.1748	12.4023	11.8891	10.6442	8.0064	11.9921	12.7129	14.2975	12.7827	70	0.44	stagei	t2	n0	m0	lungadenocarcinoma-nototherwisespecified(nos)	male	yes	NA	white	nothispanicorlatino	3094	0
TCGA-66-2753	0.499192	11.8134	12.9742	11.5361	10.9803	8.0758	12.8605	12.0818	14.8123	12.518	69	0.7495	stagei	t2	n0	m0	lungsquamouscellcarcinoma-nototherwisespecified(nos)	male	NA	r0	NA	NA	31	0
TCGA-66-2766	0.503477	11.8041	12.6486	11.5567	10.7753	8.376	11.7765	11.9496	15.9878	12.6031	54	0.8428	stageiii	t2	n2	m0	lungsquamouscellcarcinoma-nototherwisespecified(nos)	male	NA	r0	NA	NA	31	0
TCGA-91-6831	0.502565	11.6431	12.8897	12.3228	10.152	8.0537	12.1119	12.2201	14.2352	13.5101	66	0.656	stagei	t2	n0	NA	lungadenocarcinoma-nototherwisespecified(nos)	male	no	NA	white	nothispanicorlatino	310	0
TCGA-39-5027	0.434248	11.6558	12.9549	12.3721	11.2019	7.4937	11.9661	13.0303	14.9343	12.577	73	0.7369	stagei	t2	n0	m0	lungsquamouscellcarcinoma-nototherwisespecified(nos)	male	no	r0	white	nothispanicorlatino	3108	0
TCGA-60-2698	0.570786	11.3117	13.399	11.7137	10.3286	8.8511	12.1315	12.239	15.1991	12.5766	62	0.5914	stageii	t2	n1	m0	lungsquamouscellcarcinoma-nototherwisespecified(nos)	male	no	NA	white	NA	311	1
TCGA-63-A5MB	0.313622	11.2146	12.5305	12.4696	10.5634	5.6758	11.8205	12.4383	15.0432	13.1515	62	0.836	stagei	t2	n0	m0	lungsquamouscellcarcinoma-nototherwisespecified(nos)	male	no	r0	NA	NA	3123	0
TCGA-33-4582	0.429591	11.5928	13.1009	12.0019	10.9957	7.4073	11.3095	13.1227	14.9631	13.3023	55	0.6796	stagei	t1	n0	m0	lungsquamouscellcarcinoma-nototherwisespecified(nos)	male	yes	r0	white	nothispanicorlatino	3149	1
TCGA-56-8625	0.412217	11.3991	11.9663	12.2831	10.1891	6.7061	12.7537	12.4882	14.8306	12.6613	66	0.4194	stageiii	t3	n1	NA	lungsquamouscellcarcinoma-nototherwisespecified(nos)	female	no	NA	white	nothispanicorlatino	315	1
TCGA-77-8139	0.457626	11.1404	12.7479	12.2045	9.4279	6.9312	12.3428	12.8577	14.9859	13.3332	72	0.4474	stageii	t3	n0	m0	lungsquamouscellcarcinoma-nototherwisespecified(nos)	male	no	r0	NA	NA	3166	0
TCGA-78-7162	0.527695	11.0733	12.6711	11.7554	10.7399	8.253	12.7275	12.5038	13.699	13.3848	75	0.6477	stagei	t1	n0	m0	lungadenocarcinomamixedsubtype	male	no	r0	white	NA	3169	1
TCGA-77-8146	0.509131	11.3884	12.4322	12.0984	10.5927	8.1642	12.2614	13.0397	14.189	12.7256	72	0.7019	stagei	t1	n0	m0	lungsquamouscellcarcinoma-nototherwisespecified(nos)	male	no	r0	NA	NA	3189	0
TCGA-78-7542	0.534642	10.857	12.916	12.3237	10.7475	8.2526	12.8859	12.9251	14.9353	13.4713	56	0.6054	stagei	t2	n0	m0	lungadenocarcinoma-nototherwisespecified(nos)	male	NA	r0	white	NA	321	1
TCGA-78-8660	0.612794	11.291	13.4047	12.0538	10.1162	9.1423	12.6001	13.2319	14.4752	12.8738	69	0.5202	stageii	t2	n1	m0	lungadenocarcinoma-nototherwisespecified(nos)	male	yes	r0	NA	NA	321	1
TCGA-90-A59Q	0.496609	11.5774	12.8132	12.4846	10.2482	8.1224	11.9154	12.1996	14.1612	12.4837	61	0.4726	stageii	t2	n1	NA	lungsquamouscellcarcinoma-nototherwisespecified(nos)	female	yes	r0	white	nothispanicorlatino	322	1
TCGA-91-6828	0.519718	10.7878	12.8798	11.7708	10.1758	8.0331	12.4048	11.9171	13.3674	12.9756	70	0.5138	stagei	t1	n0	m0	lungadenocarcinoma-nototherwisespecified(nos)	male	no	r0	white	nothispanicorlatino	323	0
TCGA-46-6025	0.675979	12.589	12.7025	12.9374	10.0218	10.3062	12.9454	13.3034	14.627	13.2884	71	0.7932	stageii	t2	n1	m0	lungsquamouscellcarcinoma-nototherwisespecified(nos)	male	no	r0	white	nothispanicorlatino	324	0
TCGA-77-7337	0.610893	11.3487	13.2568	10.9553	10.3428	9.1363	12.5421	12.6132	14.6505	13.3137	65	0.6576	stageii	t2	n1	m0	lungsquamouscellcarcinoma-nototherwisespecified(nos)	male	no	r0	white	NA	3253	1
TCGA-55-6986	0.55829	10.5801	12.564	12.1007	10.6723	8.6723	12.4598	12.6497	13.4792	13.0886	NA	0.6777	stagei	t2	n0	m0	lungbronchioloalveolarcarcinomanonmucinous	female	no	NA	white	NA	3261	0
TCGA-21-5787	0.487902	10.941	13.1791	12.2343	10.8202	7.7567	12.3382	13.188	14.6423	13.1068	65	0.614	stageiii	t2	n2	m0	lungsquamouscellcarcinoma-nototherwisespecified(nos)	male	yes	r0	blackorafricanamerican	nothispanicorlatino	329	1
TCGA-93-A4JO	0.449563	11.1246	12.4599	12.4164	10.0754	7.1989	12.4603	12.319	13.4624	12.6786	70	0.4597	stagei	t1	n0	NA	lungadenocarcinomamixedsubtype	male	no	NA	white	nothispanicorlatino	33	1
TCGA-75-7025	0.550872	10.7132	11.8951	12.1933	10.1579	8.6357	12.1703	12.303	13.3696	12.3594	NA	0.5637	stagei	t2	n0	m0	lungadenocarcinoma-nototherwisespecified(nos)	male	no	r0	NA	NA	3305	0
TCGA-50-6593	0.549065	10.939	12.7025	11.8504	10.8495	8.5847	12.8232	12.2974	13.8633	12.8349	49	0.5698	stageiii	t1	n2	m0	lungadenocarcinomamixedsubtype	female	yes	r0	white	nothispanicorlatino	336	1
TCGA-MP-A4TF	0.478059	11.2883	13.0578	12.4564	10.2503	7.8871	11.3473	12.4938	13.6892	13.013	58	0.7019	stageii	t2	n0	m0	lungadenocarcinoma-nototherwisespecified(nos)	female	no	r0	white	nothispanicorlatino	336	1
TCGA-78-8662	0.437027	11.4888	13.629	12.3709	9.5562	6.9321	11.822	12.4361	14.0973	12.6334	53	0.8731	stagei	t2	n0	m0	lungadenocarcinoma-nototherwisespecified(nos)	female	no	r0	NA	NA	3361	1
TCGA-33-AASD	0.487831	11.3137	12.2524	12.6614	10.4495	8.0867	11.7461	12.7144	14.291	12.5977	83	0.8043	stagei	t1	n0	NA	lungsquamouscellcarcinoma-nototherwisespecified(nos)	male	no	r0	blackorafricanamerican	nothispanicorlatino	3376	1
TCGA-39-5019	0.444133	11.8248	12.7866	12.2957	10.9477	7.5581	12.0805	12.7162	15.121	13.0598	70	0.6534	stagei	t2	n0	m0	lungsquamouscellcarcinoma-nototherwisespecified(nos)	male	no	r0	white	nothispanicorlatino	3387	0
TCGA-MP-A4TJ	0.467868	11.3722	12.2631	12.187	10.3264	7.6573	12.0245	12.3327	13.8063	13.4309	62	0.418	stagei	t1	n0	m0	lungsignetringadenocarcinoma	female	no	r0	NA	NA	339	1
TCGA-34-7107	0.447978	11.7304	12.8224	12.4516	10.9456	7.5008	12.5635	12.3339	14.7998	13.8297	70	0.7223	stageii	t2	n0	m0	lungsquamouscellcarcinoma-nototherwisespecified(nos)	male	NA	NA	white	nothispanicorlatino	34	1
TCGA-73-A9RS	0.440445	11.9288	13.0543	12.5546	10.6593	7.4391	12.1009	12.7719	14.4556	12.8001	41	0.7488	stageii	t3	n0	m0	lungadenocarcinoma-nototherwisespecified(nos)	male	yes	r0	blackorafricanamerican	nothispanicorlatino	340	1
TCGA-77-7138	0.582881	10.2755	13.0738	11.9822	10.2671	8.8171	11.9864	12.7312	14.1331	13.4423	67	0.6403	stagei	t2	n0	m0	lungsquamouscellcarcinoma-nototherwisespecified(nos)	male	no	r0	NA	NA	340	1
TCGA-O2-A5IB	0.259218	11.5053	13.8519	12.4428	10.9117	4.9827	11.8393	12.3763	15.0121	13.3967	71	0.9422	stageiii	t3	n1	NA	lungsquamouscellcarcinoma-nototherwisespecified(nos)	female	no	NA	white	nothispanicorlatino	340	1
TCGA-55-7907	0.579811	11.0994	12.5576	11.8835	10.2882	9.0613	11.8084	12.7742	14.2584	12.5804	77	0.5498	stageii	t2	n1	NA	lungadenocarcinoma-nototherwisespecified(nos)	male	no	r0	white	nothispanicorlatino	343	1
TCGA-18-3412	0.450978	12.1313	12.7307	12.089	10.5385	7.869	11.122	12.1717	14.9498	12.7342	52	0.9025	stagei	t2	n0	m0	lungsquamouscellcarcinoma-nototherwisespecified(nos)	male	no	r0	white	nothispanicorlatino	345	1
TCGA-63-A5MN	0.573773	11.1537	11.9254	11.9669	10.7664	8.847	13.3857	12.4472	14.2104	13.0607	78	0.3216	stageii	t3	n0	m0	lungsquamouscellcarcinoma-nototherwisespecified(nos)	female	yes	r1	NA	NA	345	1
TCGA-85-7843	0.531895	11.9003	12.4517	12.3106	10.6972	8.7378	12.131	12.048	14.2333	14.1909	50	0.6742	stageii	t2	n1	m0	lungsquamouscellcarcinoma-nototherwisespecified(nos)	male	NA	r0	white	nothispanicorlatino	35	0
TCGA-91-6849	0.517867	10.3979	12.5978	12.1398	10.6262	8.1014	12.4574	12.7098	12.8834	12.4062	75	0.6688	stageiii	t2	n2	NA	lungadenocarcinoma-nototherwisespecified(nos)	female	NA	NA	blackorafricanamerican	nothispanicorlatino	35	0
TCGA-44-A47G	0.568963	10.9334	12.1787	11.9599	10.6983	8.9232	12.7338	12.1432	13.7632	12.4692	73	0.3734	stagei	t1	n0	m0	lungadenocarcinoma-nototherwisespecified(nos)	female	no	r0	white	nothispanicorlatino	351	0
TCGA-77-8140	0.391529	11.3801	12.6524	12.8057	10.4761	6.708	11.7153	13.4261	14.0542	12.7598	66	0.6661	stageii	t2	n1	m0	lungsquamouscellcarcinoma-nototherwisespecified(nos)	female	no	r0	NA	NA	351	1
TCGA-43-A474	0.540467	11.2763	13.133	12.3158	10.5961	8.5207	12.6202	12.2139	14.4091	12.8742	66	0.836	stageii	t2	n0	m0	lungsquamouscellcarcinoma-nototherwisespecified(nos)	male	no	r0	white	nothispanicorlatino	353	0
TCGA-86-8585	0.46012	11.3724	13.0939	12.4495	9.9692	7.29	11.9752	13.4033	14.4059	12.4407	57	0.5413	stagei	t2	n0	m0	lungsolidpatternpredominantadenocarcinoma	male	no	r0	white	nothispanicorlatino	353	0
TCGA-49-6761	0.612094	10.9609	13.536	12.1832	10.2601	9.2361	12.5308	12.4471	14.0836	13.0194	68	0.6033	stageiii	t1	n2	NA	lungadenocarcinoma-nototherwisespecified(nos)	female	no	r0	white	nothispanicorlatino	354	0
TCGA-38-4631	0.437879	12.37	12.9284	11.5127	9.6422	7.1444	11.5196	12.6628	15.1862	12.4706	72	0.7072	stagei	t2	n0	m0	lungadenocarcinoma-nototherwisespecified(nos)	female	no	r0	white	nothispanicorlatino	354	1
TCGA-22-5482	0.607632	11.4965	12.9586	12.3513	9.9164	9.2374	12.1982	12.8214	14.6871	13.9881	81	0.7887	stagei	t2	n0	m0	lungsquamouscellcarcinoma-nototherwisespecified(nos)	male	no	r0	white	NA	357	1
TCGA-18-3411	0.510756	12.2344	13.7095	11.6626	10.618	8.3945	11.2224	13.3722	15.2363	12.7419	63	0.6655	stageiii	t2	n2	m0	lungsquamouscellcarcinoma-nototherwisespecified(nos)	female	yes	r0	NA	NA	3576	0
TCGA-43-8116	0.355123	12.3075	13.2256	12.8427	10.479	6.1785	12.6138	12.8037	14.6532	12.709	73	0.6915	stagei	t1	n0	m0	lungsquamouscellcarcinoma-nototherwisespecified(nos)	male	no	NA	white	nothispanicorlatino	358	0
TCGA-90-7769	0.437428	11.7056	12.4648	12.1757	10.7894	7.297	12.3855	12.8044	14.8871	13.4278	55	0.8243	stageii	t2	n1	NA	lungsquamouscellcarcinoma-nototherwisespecified(nos)	male	no	r0	white	nothispanicorlatino	358	0
TCGA-22-4613	0.365484	12.1738	13.3432	12.3761	10.6068	6.8695	10.2699	12.2708	15.1549	14.4904	73	0.6471	stagei	t1	n0	m0	lungsquamouscellcarcinoma-nototherwisespecified(nos)	female	no	r0	white	NA	358	1
TCGA-60-2726	0.411431	11.6909	12.6249	12.4288	10.0337	6.9165	11.8355	12.5153	14.7729	12.0279	56	0.7913	stageii	t2	n1	m0	lungsquamouscellcarcinoma-nototherwisespecified(nos)	male	no	r0	white	nothispanicorlatino	358	1
TCGA-91-8499	0.309699	11.7329	13.3667	11.4161	10.863	5.7435	11.4341	12.1957	15.6686	12.6121	76	0.7542	stagei	t1	n0	NA	lungadenocarcinoma-nototherwisespecified(nos)	female	no	NA	white	nothispanicorlatino	36	0
TCGA-MF-A522	0.440921	11.1551	13.7494	12.1197	10.275	7.2071	11.4591	12.5725	13.8571	12.982	54	0.9253	stagei	t2	n0	NA	lungsquamouscellcarcinoma-nototherwisespecified(nos)	male	no	NA	white	NA	360	1
TCGA-33-AASJ	0.430727	11.3497	12.6701	12.6223	10.383	7.292	11.7135	12.0882	15.2683	13.247	60	0.9253	stagei	t2	n0	NA	lungsquamouscellcarcinoma-nototherwisespecified(nos)	male	no	r0	blackorafricanamerican	nothispanicorlatino	3600	1
TCGA-78-7153	0.510013	10.8798	13.4184	11.7416	10.235	7.7707	12.6331	12.3598	13.4517	12.9394	65	0.8237	stagei	t2	n0	m0	lungadenocarcinomamixedsubtype	female	no	r0	white	NA	3635	0
TCGA-21-1070	0.568747	11.534	12.7497	12.2637	9.9661	8.9826	11.5218	12.4411	14.8875	13.594	60	0.6078	stageiii	t3	n0	m0	lungsquamouscellcarcinoma-nototherwisespecified(nos)	female	no	r0	blackorafricanamerican	nothispanicorlatino	3636	0
TCGA-21-1082	0.462394	11.0935	12.8924	12.9888	9.628	7.359	11.9889	12.3513	14.5378	12.3377	61	0.6851	stagei	t2	n0	m0	lungsquamouscellcarcinoma-nototherwisespecified(nos)	male	no	r0	white	nothispanicorlatino	3644	0
TCGA-05-4422	0.480694	11.8488	13.5464	12.2653	10.5028	7.864	12.4146	11.6897	13.6241	13.0188	68	0.7019	stagei	t2	n0	m0	lungadenocarcinomamixedsubtype	male	NA	r0	NA	NA	365	0
TCGA-66-2782	0.495222	11.7254	13.2085	11.9469	11.2671	8.2454	12.2573	12.5933	15.022	12.5006	71	0.5779	stageii	t3	n0	m0	lungsquamouscellcarcinoma-nototherwisespecified(nos)	male	no	r0	NA	NA	365	1
TCGA-43-A56V	0.460403	10.8861	13.3682	12.842	10.2849	7.3882	11.8478	12.772	13.7414	14.3098	61	0.8744	stageiii	t2	n2	m0	lungsquamouscellcarcinoma-nototherwisespecified(nos)	male	no	NA	blackorafricanamerican	nothispanicorlatino	366	0
TCGA-66-2780	0.566468	11.8859	12.9388	11.9749	10.5271	9.0207	11.9808	12.9082	14.8072	12.9197	65	0.6836	stagei	t2	n0	m0	lungsquamouscellcarcinoma-nototherwisespecified(nos)	male	NA	r0	NA	NA	366	1
TCGA-70-6722	0.628568	10.334	12.8611	12.0039	10.6679	9.3983	12.9317	12.5604	14.2192	13.2149	47	0.536	stageiii	t3	n1	m0	lungsquamouscellcarcinoma-nototherwisespecified(nos)	male	yes	NA	asian	nothispanicorlatino	367	0
TCGA-NC-A5HH	0.312616	11.4803	13.2019	12.9786	9.8342	5.3307	12.2876	12.4954	15.4355	12.7028	53	0.8494	stagei	t1	n0	m0	lungbasaloidsquamouscellcarcinoma	male	no	r0	white	NA	37	0
TCGA-46-3766	0.576039	11.2532	12.1947	11.352	10.4798	8.9302	12.4345	12.5082	14.2902	12.7451	62	0.3905	stagei	t1	n0	m0	lungsquamouscellcarcinoma-nototherwisespecified(nos)	female	no	r0	white	nothispanicorlatino	370	0
TCGA-50-6594	0.536889	11.5349	12.5983	11.4098	10.3524	8.6037	11.7607	11.7185	14.9239	13.6927	79	0.7413	stageiii	t3	n2	m0	lungadenocarcinoma-nototherwisespecified(nos)	female	no	NA	blackorafricanamerican	nothispanicorlatino	370	1
TCGA-18-3406	0.507175	11.8392	13.4331	11.0589	9.9875	8.1034	11.2668	11.9533	14.1905	13.704	67	0.5279	stagei	t1	n0	m0	lungsquamouscellcarcinoma-nototherwisespecified(nos)	male	no	r0	white	nothispanicorlatino	371	1
TCGA-91-6840	0.446124	10.8717	12.3075	12.3116	9.6904	6.9982	11.8232	13.2804	14.621	12.6815	59	0.7434	stagei	t1	n0	m0	lungadenocarcinoma-nototherwisespecified(nos)	female	no	r0	white	nothispanicorlatino	372	0
TCGA-60-2697	0.559027	11.2757	12.1566	12.0337	10.4547	8.87	12.2708	12.2722	13.9975	12.8431	41	0.3589	stageii	t2	n2	m0	lungsquamouscellcarcinoma-nototherwisespecified(nos)	male	no	NA	white	NA	372	1
TCGA-21-1080	0.420884	12.1153	13.0675	12.0973	10.1421	7.088	11.9907	11.7651	14.4754	13.0667	66	0.8744	stagei	t2	n0	m0	lungsquamouscellcarcinoma-nototherwisespecified(nos)	male	no	r0	white	nothispanicorlatino	3724	0
TCGA-18-3409	0.634774	11.2833	12.298	11.7864	11.2223	9.9797	12.6217	12.839	14.4839	12.4965	74	0.6749	stagei	t1	n0	m0	lungbasaloidsquamouscellcarcinoma	male	no	r0	white	nothispanicorlatino	3747	0
TCGA-70-6723	0.54077	11.3661	13.8286	12.2837	11.1169	8.8542	12.0043	11.9167	14.7387	12.9201	65	0.9697	stageii	t3	n0	m0	lungpapillarysquamouscellcaricnoma	male	yes	NA	asian	nothispanicorlatino	375	0
TCGA-49-AARO	0.571351	11.093	12.1087	12.1492	10.3595	8.9346	12.4816	12.3296	14.0485	12.5369	39	0.5745	stagei	t1	n0	NA	lungpapillaryadenocarcinoma	female	yes	r0	blackorafricanamerican	nothispanicorlatino	3759	0
TCGA-86-6562	0.488515	10.091	12.4091	11.5923	10.8954	7.758	12.2495	12.3409	14.0052	12.5991	52	0.6059	stageii	t2	n1	m0	lungadenocarcinoma-nototherwisespecified(nos)	male	no	r0	white	nothispanicorlatino	376	1
TCGA-85-A53L	0.47652	11.3346	13.5532	12.7921	9.5474	7.5434	11.858	12.0848	14.6315	12.1876	63	0.7243	stageii	t2	n0	m0	lungsquamouscellcarcinoma-nototherwisespecified(nos)	male	no	r0	asian	nothispanicorlatino	377	0
TCGA-95-7944	0.467219	11.6823	12.5836	12.3697	11.5997	7.982	12.6824	12.6585	14.0907	12.9438	71	0.5358	stagei	t1	n0	m0	lungadenocarcinoma-nototherwisespecified(nos)	male	no	r0	white	nothispanicorlatino	377	0
TCGA-56-5897	0.539302	11.3104	12.5663	12.207	10.7702	8.4578	13.0315	12.5451	14.59	13.1341	74	0.3722	stagei	t1	n0	NA	lungsquamouscellcarcinoma-nototherwisespecified(nos)	male	no	NA	white	nothispanicorlatino	378	0
TCGA-77-8131	0.573267	10.7481	12.883	12.2291	9.9662	8.5345	12.6781	12.935	14.2347	12.9665	72	0.3242	stagei	t2	NA	m0	lungsquamouscellcarcinoma-nototherwisespecified(nos)	male	NA	r0	NA	NA	383	1
TCGA-85-8584	0.533051	11.1721	12.6607	12.1898	10.3653	8.4128	12.2902	12.2022	14.7026	13.267	71	0.6126	stageii	t2	n1	m0	lungpapillarysquamouscellcaricnoma	male	NA	r0	white	nothispanicorlatino	383	1
TCGA-77-A5FZ	0.546298	11.1935	11.6797	12.2806	10.2938	8.694	12.3682	12.1981	13.8208	12.7635	64	0.1926	stageiii	t4	n0	m0	lungpapillarysquamouscellcaricnoma	male	no	r0	NA	NA	3838	1
TCGA-44-8117	0.495285	10.669	12.7143	12.496	10.827	8.2087	11.8756	11.8362	13.7424	12.473	54	0.7326	stagei	t2	n0	m0	lungadenocarcinoma-nototherwisespecified(nos)	female	no	NA	white	nothispanicorlatino	385	0
TCGA-67-3774	0.550369	10.7708	12.4936	11.784	9.8958	8.4315	12.0531	12.5101	13.6425	12.1913	73	0.6284	stagei	t2	n0	m0	lungadenocarcinoma-nototherwisespecified(nos)	female	NA	NA	white	nothispanicorlatino	385	0
TCGA-49-4490	0.532799	10.6267	12.3766	11.4439	10.8597	8.3101	12.6275	12.5977	13.5558	12.5731	45	0.6257	stageiii	t3	n2	m0	lungadenocarcinoma-nototherwisespecified(nos)	female	yes	NA	white	nothispanicorlatino	385	1
TCGA-39-5016	0.318745	11.633	13.1158	12.0169	10.9392	5.8615	12.0808	11.9467	14.1408	12.7217	44	0.7433	stageii	t2	n1	m0	lungbasaloidsquamouscellcarcinoma	male	no	r0	white	NA	3850	0
TCGA-O2-A52S	0.441844	11.8656	13.6454	12.3864	10.1875	7.2249	11.7121	12.7828	14.3374	14.4386	57	0.8131	stageiii	t4	n2	NA	lungsquamouscellcarcinoma-nototherwisespecified(nos)	female	yes	NA	white	nothispanicorlatino	387	1
TCGA-L3-A4E7	0.481203	11.7002	12.3098	12.8292	10.2551	7.9183	12.0777	12.6755	14.1049	13.158	71	0.7243	stagei	t2	n0	m0	lungsquamouscellcarcinoma-nototherwisespecified(nos)	male	no	r0	white	nothispanicorlatino	392	0
TCGA-33-4532	0.44844	12.2647	13.1793	12.728	10.3427	7.6243	11.6246	12.5285	14.8433	13.7105	68	0.836	stagei	t2	n0	m0	lungsquamouscellcarcinoma-nototherwisespecified(nos)	male	no	r0	white	nothispanicorlatino	3924	1
TCGA-78-7149	0.533513	11.1611	13.668	11.8516	10.3884	8.0978	12.947	12.5731	13.2438	12.6771	71	0.7983	stageiii	t4	n0	m0	lungadenocarcinomamixedsubtype	male	no	r0	white	NA	3940	0
TCGA-46-3767	0.560408	11.2682	12.0585	11.4872	10.5884	8.8231	12.3736	12.4384	14.3474	12.6491	76	0.6325	stagei	t1	n0	m0	lungsquamouscellcarcinoma-nototherwisespecified(nos)	male	NA	r0	white	nothispanicorlatino	396	0
TCGA-56-8201	0.572031	11.6554	12.9004	12.8256	9.9256	8.8281	12.4532	12.4391	14.8749	14.3178	74	0.3661	stageii	t3	n0	NA	lungsquamouscellcarcinoma-nototherwisespecified(nos)	male	no	r0	white	nothispanicorlatino	397	1
TCGA-22-4604	0.540904	11.9335	12.5758	12.0288	10.3249	8.5716	12.3331	12.4026	15.0524	14.0753	73	0.6601	stageii	t2	n1	m0	lungsquamouscellcarcinoma-nototherwisespecified(nos)	male	no	r0	white	NA	399	1
TCGA-LA-A446	0.298665	11.3708	12.0386	12.7894	10.8597	5.6896	12.1259	11.8515	14.5504	13.5968	68	0.7742	stagei	t1	n0	NA	lungsquamouscellcarcinoma-nototherwisespecified(nos)	male	no	r0	white	nothispanicorlatino	401	0
TCGA-85-8288	0.422188	11.7684	12.3514	12.4359	10.8297	7.1652	12.5967	12.5741	14.7506	12.7949	70	0.6913	stageii	t1	n1	m0	lungsquamouscellcarcinoma-nototherwisespecified(nos)	male	no	r0	white	nothispanicorlatino	402	1
TCGA-77-A5G1	0.60012	11.254	12.4344	12.1544	10.4061	8.9498	13.1331	14.0202	14.3203	12.9455	75	0.6126	stageiii	t3	n1	m0	lungsquamouscellcarcinoma-nototherwisespecified(nos)	male	no	r0	NA	NA	4026	0
TCGA-58-8387	0.400086	12.1646	13.3195	12.6132	10.13	7.0637	10.8905	12.3859	14.819	13.3898	60	0.5233	stageii	t2	n0	m0	lungsquamouscellcarcinoma-nototherwisespecified(nos)	male	no	r0	white	nothispanicorlatino	403	1
TCGA-46-3765	0.456913	12.2357	12.8908	12.3107	9.8085	7.4914	11.4101	12.6477	14.5698	15.1998	59	0.7446	stagei	t1	n0	m0	lungsquamouscellcarcinoma-nototherwisespecified(nos)	female	no	r0	white	nothispanicorlatino	405	0
TCGA-56-A4BX	0.326196	11.2261	12.8116	12.9789	10.3867	5.9481	11.7559	11.7077	13.808	13.1514	70	0.8206	stageii	t2	n0	NA	lungsquamouscellcarcinoma-nototherwisespecified(nos)	male	no	r0	white	nothispanicorlatino	405	0
TCGA-39-5011	0.514348	11.7753	12.014	11.1636	10.3633	8.3524	11.5563	12.5134	14.7945	13.2938	70	0.5233	stagei	t1	n0	m0	lungsquamouscellcarcinoma-nototherwisespecified(nos)	female	no	r0	white	nothispanicorlatino	4053	0
TCGA-68-8251	0.433128	12.4533	13.2055	12.9755	10.6159	7.2133	13.0114	12.8469	15.1195	12.8652	78	0.5736	stagei	t2	n0	m0	lungsquamouscellcarcinoma-nototherwisespecified(nos)	male	no	NA	white	hispanicorlatino	406	0
TCGA-33-4533	0.669736	11.6629	13.5754	12.2217	9.122	9.9331	11.3844	13.1668	15.2417	13.1692	76	0.8335	stagei	t2	n0	m0	lungsquamouscellcarcinoma-nototherwisespecified(nos)	female	no	r0	blackorafricanamerican	nothispanicorlatino	4068	0
TCGA-43-8115	0.492156	11.0162	12.2447	12.2224	10.1842	7.7571	12.4401	12.6096	14.3165	12.4277	72	0.419	stageii	t2	n1	NA	lungsquamouscellcarcinoma-nototherwisespecified(nos)	female	no	r0	white	nothispanicorlatino	407	0
TCGA-69-7979	0.498411	11.342	13.2324	12.4063	10.5418	8.0379	12.2897	12.2512	13.7935	12.908	71	0.7452	stagei	t2	n0	NA	lungacinaradenocarcinoma	female	no	NA	white	nothispanicorlatino	408	0
TCGA-LA-A7SW	0.612659	10.5851	14.4055	12.6942	9.9822	9.0954	11.3951	14.1525	14.5895	14.2935	71	0.92	stageiii	t3	n1	NA	lungsquamouscellcarcinoma-nototherwisespecified(nos)	male	yes	r0	blackorafricanamerican	nothispanicorlatino	408	1
TCGA-44-A4SU	0.488998	10.8223	12.2407	12.5544	9.8709	7.7801	11.9134	12.4056	13.4063	12.5176	67	0.6701	stagei	t1	n0	NA	lungadenocarcinoma-nototherwisespecified(nos)	female	no	r0	white	nothispanicorlatino	409	1
TCGA-56-8503	0.557953	11.168	12.5837	12.5716	9.8081	8.4353	12.7442	12.7623	14.6278	12.8478	76	0.4009	stageii	t3	n0	m0	lungsquamouscellcarcinoma-nototherwisespecified(nos)	female	NA	r0	white	nothispanicorlatino	41	0
TCGA-69-7980	0.496873	11.099	12.2294	12.3047	9.9936	7.7464	12.2926	13.0627	14.0296	13.0339	70	0.7267	stagei	t1	n0	m0	lungadenocarcinoma-nototherwisespecified(nos)	female	no	NA	white	nothispanicorlatino	411	0
TCGA-58-8388	0.410569	11.5206	12.3855	12.772	10.3971	6.9401	12.2334	12.5617	14.4733	12.8939	60	0.6977	stagei	t2	n0	m0	lungbasaloidsquamouscellcarcinoma	male	no	r0	white	nothispanicorlatino	412	1
TCGA-69-7764	0.405225	10.9879	12.4936	11.8731	10.546	6.7781	12.2678	11.8794	13.3049	12.4443	75	0.8079	stagei	t1	n0	m0	lungadenocarcinomamixedsubtype	male	no	NA	white	nothispanicorlatino	414	0
TCGA-62-A46Y	0.49353	10.729	12.3748	11.855	10.7948	7.9923	12.1408	12.3435	13.4744	12.656	70	0.6126	stageiii	t2	n2	m0	lungadenocarcinomamixedsubtype	female	yes	r0	white	nothispanicorlatino	414	1
TCGA-44-A4SS	0.514842	11.3948	12.3914	11.8841	10.8186	8.0387	13.3353	12.8155	14.2726	12.7556	73	0.4406	stagei	t1	n0	m0	lungadenocarcinoma-nototherwisespecified(nos)	male	no	NA	white	nothispanicorlatino	415	0
TCGA-86-A4P7	0.501383	10.9217	12.21	12.1315	9.6299	7.8071	12.0677	12.1022	13.6227	12.6185	63	0.5201	stagei	t2	n0	m0	lungadenocarcinoma-nototherwisespecified(nos)	female	no	r0	white	nothispanicorlatino	415	0
TCGA-55-8619	0.520608	10.6881	11.8953	12.0543	10.2914	8.1441	12.4904	12.3537	13.4251	12.7371	72	0.4228	stageii	t3	n0	NA	mucinous(colloid)carcinoma	female	no	r0	white	nothispanicorlatino	416	0
TCGA-91-6836	0.523392	11.3146	14.8319	11.8472	10.0055	8.0171	12.1007	11.7716	15.2627	12.7945	52	0.7982	stagei	t2	n0	NA	lungadenocarcinoma-nototherwisespecified(nos)	female	no	NA	white	nothispanicorlatino	417	0
TCGA-55-8507	0.460389	11.364	13.8791	12.5639	10.1356	7.3941	11.9473	12.5034	13.9163	12.8751	53	0.7466	stagei	t1	n0	NA	lungadenocarcinoma-nototherwisespecified(nos)	male	no	r0	white	nothispanicorlatino	418	0
TCGA-NC-A5HJ	0.459001	11.7419	12.7908	12.415	10.2809	7.5557	12.2285	12	15.3977	12.9662	59	0.559	stageii	t3	n0	m0	lungsquamouscellcarcinoma-nototherwisespecified(nos)	male	no	r0	white	NA	418	1
TCGA-85-7710	0.533181	10.3607	12.9021	11.9387	10.9404	8.5771	11.779	12.3113	14.0377	12.2147	59	0.8126	stagei	t1	n0	m0	lungsquamouscellcarcinoma-nototherwisespecified(nos)	female	no	NA	white	nothispanicorlatino	42	0
TCGA-56-8624	0.446356	11.062	12.4784	12.0889	10.521	7.1626	12.5863	12.9562	13.4606	12.3768	84	0.7099	stageii	t3	n0	NA	lungsquamouscellcarcinoma-nototherwisespecified(nos)	male	no	r0	white	nothispanicorlatino	420	0
TCGA-67-6217	0.566583	10.7293	12.5194	11.9794	10.7303	8.994	12.0513	12.3575	12.978	12.5399	73	0.578	stageii	t2	n1	m0	lungadenocarcinoma-nototherwisespecified(nos)	female	no	r0	white	nothispanicorlatino	422	0
TCGA-46-6026	0.351105	10.9697	12.5824	13.1148	10.7405	6.1086	12.1309	12.867	15.035	14.3821	81	0.8758	stageii	t2	n1	m0	lungsquamouscellcarcinoma-nototherwisespecified(nos)	male	yes	r2	white	nothispanicorlatino	423	0
TCGA-86-8668	0.564818	10.7436	12.0833	11.9434	9.7463	8.5141	12.7422	12.0268	13.2374	12.0895	61	0.6406	stagei	t1	n0	m0	lungbronchioloalveolarcarcinomamucinous	female	no	r0	white	nothispanicorlatino	423	0
TCGA-53-7813	0.419529	11.1022	13.2633	12.115	9.8076	6.8846	11.2181	12.0948	14.3672	13.2411	51	0.5043	stageiii	t4	n0	m0	lungbronchioloalveolarcarcinomanonmucinous	female	no	NA	white	nothispanicorlatino	424	0
TCGA-05-4384	0.521834	10.8789	12.5841	12.1174	10.6084	8.2709	12.4178	12.4527	12.8498	12.7646	66	0.6937	stageiii	t2	n2	m0	lungadenocarcinomamixedsubtype	male	yes	NA	NA	NA	426	0
TCGA-69-8253	0.522205	10.6014	13.3161	12.2311	10.1875	8.0405	11.9624	12.9763	12.7738	13.4099	59	0.758	stageii	t1	n1	NA	lungadenocarcinomamixedsubtype	female	no	NA	blackorafricanamerican	nothispanicorlatino	426	0
TCGA-77-7139	0.337452	11.2151	13.5571	12.578	10.4735	5.8301	11.9622	12.2322	14.0289	14.357	56	0.7377	stageii	t2	n1	m0	lungsquamouscellcarcinoma-nototherwisespecified(nos)	male	yes	r0	white	NA	4261	0
TCGA-67-3773	0.50917	11.6036	11.8589	11.4259	10.0756	8.2825	11.5091	12.3275	14.099	12.148	84	0.6599	stagei	t2	n0	m0	lungadenocarcinoma-nototherwisespecified(nos)	female	NA	r0	white	nothispanicorlatino	427	0
TCGA-56-8309	0.421299	11.2724	11.9473	12.2816	10.629	6.9773	12.7158	12.5058	14.2419	12.871	66	0.4192	stagei	t1	n0	NA	lungsquamouscellcarcinoma-nototherwisespecified(nos)	male	no	r0	white	nothispanicorlatino	428	0
TCGA-90-7964	0.459304	11.0207	13.1461	12.4842	10.7283	7.4895	12.0743	13.1051	13.9806	12.861	70	0.7288	stagei	t2	n0	NA	lungsquamouscellcarcinoma-nototherwisespecified(nos)	male	no	r0	white	nothispanicorlatino	428	0
TCGA-33-4586	0.498975	11.7113	13.487	11.8301	11.2827	8.2918	11.7751	13.0543	14.8654	13.4841	57	0.5774	stageiii	t2	n2	m0	lungsquamouscellcarcinoma-nototherwisespecified(nos)	male	yes	NA	white	nothispanicorlatino	428	1
TCGA-49-4505	0.530135	11.15	12.302	11.1754	10.6242	8.5864	11.6132	12.1055	14.1483	12.3918	61	0.5801	stageii	t2	n1	m0	lungadenocarcinoma-nototherwisespecified(nos)	female	no	r0	white	nothispanicorlatino	428	1
TCGA-22-1012	0.419401	12.2394	13.5568	12.1797	10.5514	7.214	11.923	11.741	15.1501	13.2117	80	0.6215	stagei	t2	n0	m0	lungsquamouscellcarcinoma-nototherwisespecified(nos)	female	NA	r0	white	nothispanicorlatino	429	1
TCGA-MP-A4TI	0.555163	11.4667	12.5378	12.334	10.2513	8.6244	12.7548	12.3654	15.4699	12.8791	72	0.3025	stageii	t2	n1	m0	lungadenocarcinoma-nototherwisespecified(nos)	male	NA	r0	white	nothispanicorlatino	429	1
TCGA-94-A4VJ	0.66904	10.6452	12.668	12.1188	8.6509	9.5511	12.0667	12.5672	13.7786	12.6044	71	0.7581	stagei	t1	n0	m0	lungsquamouscellcarcinoma-nototherwisespecified(nos)	female	no	NA	white	nothispanicorlatino	430	0
TCGA-43-A56U	0.486693	11.8454	11.9348	12.8405	10.2703	8.1745	11.9513	12.2008	13.929	12.7628	76	0.4289	stagei	t1	n0	NA	lungsquamouscellcarcinoma-nototherwisespecified(nos)	female	no	r0	white	nothispanicorlatino	432	0
TCGA-50-5931	0.39983	11.6644	13.4467	13.077	10.2845	6.8409	11.6947	12.6764	15.089	12.8575	75	0.8271	stagei	t2	n0	m0	lungadenocarcinoma-nototherwisespecified(nos)	female	no	r0	white	nothispanicorlatino	434	1
TCGA-91-8497	0.494162	10.9942	11.9561	12.1897	10.1211	7.8331	12.3516	12.4697	13.1799	12.5096	75	0.6351	stagei	t1	n0	NA	lungadenocarcinoma-nototherwisespecified(nos)	female	no	NA	white	nothispanicorlatino	434	1
TCGA-55-6543	0.558149	10.7407	11.9062	11.785	10.6739	8.8724	12.1675	12.0965	13.6046	12.9049	NA	0.7295	stagei	t1	n0	NA	lungbronchioloalveolarcarcinomamucinous	female	no	NA	white	NA	435	0
TCGA-97-8179	0.506329	10.8957	13.365	11.6829	10.6727	7.9732	12.2687	12.4965	13.5486	12.6926	72	0.765	stagei	t1	n0	m0	lungacinaradenocarcinoma	male	no	NA	white	nothispanicorlatino	435	0
TCGA-L4-A4E6	0.511866	11.0932	11.4987	12.1915	10.223	8.1975	12.3692	12.1352	13.7986	12.6757	67	0.5016	stagei	t1	n0	m0	lungadenocarcinoma-nototherwisespecified(nos)	male	no	r0	white	nothispanicorlatino	435	0
TCGA-91-A4BC	0.476667	11.8895	13.2489	12.4248	10.3793	7.7962	12.3351	12.1462	13.7492	12.8798	59	0.3736	stageii	t2	n0	NA	lungadenocarcinoma-nototherwisespecified(nos)	male	NA	NA	white	nothispanicorlatino	44	0
TCGA-99-8032	0.489721	11.3852	13.2316	12.5182	9.8868	7.7687	12.0201	12.3573	13.7272	12.708	61	0.6462	stagei	t1	n0	m0	lungadenocarcinoma-nototherwisespecified(nos)	male	no	r0	white	nothispanicorlatino	44	0
TCGA-55-8505	0.534351	11.4777	12.4399	12.1915	9.7951	8.1187	12.8062	12.7222	14.2852	13.0196	62	0.6573	stageiii	t1	n2	NA	lungadenocarcinoma-nototherwisespecified(nos)	male	no	r0	white	nothispanicorlatino	440	0
TCGA-56-A62T	0.539396	11.1791	12.4765	12.1347	10.7954	8.6924	12.2172	12.3027	14.4257	13.0141	78	0.881	stageii	t2	n0	NA	lungsquamouscellcarcinoma-nototherwisespecified(nos)	male	yes	r1	blackorafricanamerican	nothispanicorlatino	440	0
TCGA-55-7725	0.445591	11.1951	12.7629	11.6944	10.5416	7.4193	11.9027	11.7278	13.5137	12.5447	68	0.6887	stagei	t1	n0	NA	lungadenocarcinoma-nototherwisespecified(nos)	female	no	r0	white	nothispanicorlatino	442	0
TCGA-56-7223	0.365943	10.7983	13.6528	11.7156	11.6499	6.4529	11.8858	12.773	14.2435	12.6979	66	0.9782	stageiii	t3	n1	NA	lungsquamouscellcarcinoma-nototherwisespecified(nos)	male	no	r0	white	nothispanicorlatino	442	1
TCGA-L9-A50W	0.444275	10.9194	11.7453	12.3726	10.2789	7.5271	11.3117	12.3571	14.143	12.4895	75	0.7251	stageii	t1	n1	NA	lungadenocarcinomamixedsubtype	male	no	r0	blackorafricanamerican	nothispanicorlatino	442	1
TCGA-62-8398	0.52994	11.6759	12.6663	12.4071	10.4371	8.5443	12.0031	12.847	14.486	12.985	55	0.6917	stageiii	t2	n2	m0	lungadenocarcinomamixedsubtype	male	no	r0	white	nothispanicorlatino	444	1
TCGA-86-8359	0.490631	11.2164	12.2985	11.7422	9.7825	7.6932	12.0268	12.1659	14.0038	13.059	52	0.6717	stageiii	t3	n2	m0	lungadenocarcinoma-nototherwisespecified(nos)	male	NA	r0	white	nothispanicorlatino	444	1
TCGA-22-5474	0.456843	11.6186	13.2889	12.1161	10.5954	7.5097	11.9264	12.5907	14.3984	13.9822	74	0.5739	stagei	t2	n0	m0	lungsquamouscellcarcinoma-nototherwisespecified(nos)	male	no	r0	white	NA	445	1
TCGA-55-8615	0.450192	10.9572	12.9525	12.0938	9.5907	6.9665	11.9017	12.9358	13.7976	12.6859	67	0.7303	stageiii	t3	n2	NA	lungadenocarcinoma-nototherwisespecified(nos)	male	no	r0	white	nothispanicorlatino	446	0
TCGA-38-6178	0.491639	10.6169	12.5237	11.7031	10.6523	7.8814	12.0651	12.3063	13.6117	12.5218	70	0.6553	stageiii	t2	n2	NA	lungadenocarcinoma-nototherwisespecified(nos)	female	no	r1	white	nothispanicorlatino	448	0
TCGA-68-A59J	0.370413	11.4252	13.2697	13.2234	9.3879	6.1657	11.8435	11.566	14.2255	13.8031	74	0.7535	stagei	t2	n0	NA	lungsquamouscellcarcinoma-nototherwisespecified(nos)	female	no	r0	white	nothispanicorlatino	448	0
TCGA-NC-A5HQ	0.49778	11.8428	12.4841	12.4757	9.7734	8.0831	11.8121	12.0889	14.2957	12.5425	70	0.6728	stageiii	t3	n2	m0	lungsquamouscellcarcinoma-nototherwisespecified(nos)	male	yes	r0	white	NA	448	1
TCGA-22-1000	0.557717	11.3709	12.0568	11.8059	10.5032	8.6672	12.9646	12.3952	14.6077	12.6387	76	0.2998	stagei	t2	n0	m0	lungsquamouscellcarcinoma-nototherwisespecified(nos)	male	no	r0	white	nothispanicorlatino	454	1
TCGA-05-4417	0.548271	11.0933	12.6302	11.5394	10.1341	8.3834	12.4331	12.3833	13.928	13.0742	51	0.5416	stagei	t2	n0	m0	lungadenocarcinomamixedsubtype	female	no	r0	NA	NA	455	0
TCGA-56-8082	0.303999	11.7035	12.2551	12.4275	10.8032	5.8385	11.8173	11.9902	14.5552	12.5585	80	0.8211	stageii	t2	n0	NA	lungsquamouscellcarcinoma-nototherwisespecified(nos)	female	no	r0	white	nothispanicorlatino	455	0
TCGA-85-A511	0.520734	11.319	12.4756	12.4003	10.1207	8.1956	12.292	12.3364	14.3781	13.9527	62	0.6176	stageii	t2	n1	m0	lungsquamouscellcarcinoma-nototherwisespecified(nos)	male	no	r0	white	nothispanicorlatino	455	1
TCGA-63-A5MM	0.661839	11.2605	12.7072	12.3545	10.0625	10.0478	12.2414	12.6399	15.1291	12.9611	69	0.4502	stageii	t2	n1	m0	lungsquamouscellcarcinoma-nototherwisespecified(nos)	female	no	r0	NA	NA	456	1
TCGA-05-5420	0.428674	12.2129	13.3169	11.2156	10.3529	7.4847	10.6706	11.8347	14.418	12.9706	67	0.3563	stageiii	t2	n2	m0	lungadenocarcinoma-nototherwisespecified(nos)	male	NA	r0	NA	NA	457	0
TCGA-77-A5G3	0.38521	11.5498	12.2673	12.5418	10.4159	6.5742	12.3485	12.074	14.6865	13.8758	63	0.8179	stageii	t2	n1	m0	lungsquamouscellcarcinoma-nototherwisespecified(nos)	male	no	r0	NA	NA	4570	0
TCGA-50-5939	0.58615	10.5407	12.6565	11.4924	11.0977	9.2096	12.3936	11.9935	13.5749	12.7254	85	0.5016	stagei	t2	n0	m0	lungadenocarcinomamixedsubtype	male	no	NA	white	nothispanicorlatino	460	1
TCGA-33-4583	0.525062	11.8259	13.9558	11.673	10.3572	8.4617	11.1593	12.5423	14.8769	13.8475	73	0.7022	stagei	t1	n0	m0	lungsquamouscellcarcinoma-nototherwisespecified(nos)	male	no	r0	white	nothispanicorlatino	4601	1
TCGA-55-8087	0.510688	10.0776	11.9593	12.2225	10.3751	8.0959	11.9246	12.3756	13.2545	12.4859	59	0.8572	stagei	t2	n0	NA	lungadenocarcinoma-nototherwisespecified(nos)	female	no	r0	white	nothispanicorlatino	462	0
TCGA-55-6970	0.518675	10.7546	13.8473	11.6055	10.6311	8.1	12.1855	12.0978	13.3985	12.8761	67	0.6653	stageiii	t2	n2	NA	lungpapillaryadenocarcinoma	female	yes	r1	white	NA	464	1
TCGA-85-A512	0.338855	11.4942	13.2586	12.2639	10.7727	6.1602	11.8718	11.7608	14.2981	12.2105	46	0.8318	stageii	t1	n1	m0	lungsquamouscellcarcinoma-nototherwisespecified(nos)	male	no	r0	white	nothispanicorlatino	465	0
TCGA-44-A47A	0.531337	11.2933	13.0727	12.3161	9.7495	8.2134	12.068	12.5162	14.2497	12.6314	78	0.6494	stagei	t2	n0	NA	lungadenocarcinoma-nototherwisespecified(nos)	female	no	r0	white	nothispanicorlatino	466	0
TCGA-73-4668	0.535816	11.4274	12.9433	11.5416	10.2433	8.3573	12.2216	12.5632	14.2274	12.1657	66	0.6655	stageii	t2	n1	m0	lungmicropapillaryadenocarcinoma	female	no	r0	americanindianoralaskanative	nothispanicorlatino	467	0
TCGA-85-8479	0.609762	10.9889	13.2953	12.4281	10.6948	9.3398	12.8116	12.7708	15.162	12.1266	66	0.7019	stagei	t1	n0	m0	lungpapillarysquamouscellcaricnoma	male	NA	r0	white	nothispanicorlatino	468	0
TCGA-97-8176	0.489353	11.346	13.466	12.6188	10.0636	7.8149	12	12.2786	14.2824	12.8333	63	0.7626	stageiii	t3	n1	m0	lungacinaradenocarcinoma	male	yes	r0	white	nothispanicorlatino	468	1
TCGA-55-8299	0.568503	10.8055	12.4685	12.2284	10.3566	8.8218	12.524	12.0991	13.9675	12.7225	61	0.4137	stagei	t1	n0	NA	lungadenocarcinoma-nototherwisespecified(nos)	female	no	r0	white	nothispanicorlatino	469	1
TCGA-18-4721	0.468277	12.1139	13.5423	11.8867	10.073	7.533	11.7886	12.5044	14.8625	14.435	74	0.5327	stagei	t1	n0	m0	lungsquamouscellcarcinoma-nototherwisespecified(nos)	male	no	r0	white	nothispanicorlatino	4694	0
TCGA-33-4589	0.593757	11.977	12.8137	11.5131	10.1116	9.4045	11.0524	12.7859	15.8405	13.9902	62	0.5074	stageii	t2	n1	m0	lungsquamouscellcarcinoma-nototherwisespecified(nos)	female	no	NA	white	hispanicorlatino	47	1
TCGA-21-1078	0.479075	11.6618	12.8381	12.2003	11.2456	8.1285	11.9068	12.9339	13.5891	13.1389	77	0.9869	stagei	t2	n0	m0	lungsquamouscellcarcinoma-nototherwisespecified(nos)	male	no	r0	white	nothispanicorlatino	474	1
TCGA-55-8097	0.498393	11.019	11.5732	12.3339	10.1763	7.9519	12.4163	12.5531	13.3059	12.3903	60	0.7493	stagei	t1	n0	NA	lungadenocarcinoma-nototherwisespecified(nos)	female	no	r0	white	nothispanicorlatino	476	0
TCGA-95-7948	0.416528	11.3285	12.8928	12.1784	10.9341	7.1206	12.1792	12.3472	13.3594	12.331	42	0.8167	stagei	t2	n0	m0	lungadenocarcinomamixedsubtype	female	no	r0	white	nothispanicorlatino	476	0
TCGA-L9-A8F4	0.528512	10.9825	12.7896	12.4086	10.423	8.2291	12.6762	12.6472	14.0637	12.6993	64	0.4757	stagei	t2	n0	NA	lungadenocarcinoma-nototherwisespecified(nos)	female	yes	r0	blackorafricanamerican	nothispanicorlatino	476	0
TCGA-49-AAR0	0.439719	11.3212	12.9645	12.6373	10.0924	7.1777	11.9943	12.5995	14.2689	12.5402	57	0.6344	stagei	t1	n0	NA	lungadenocarcinoma-nototherwisespecified(nos)	male	no	r0	blackorafricanamerican	nothispanicorlatino	4765	0
TCGA-77-8130	0.618841	11.1411	12.7894	12.5132	10.8197	9.2275	13.7115	13.6801	14.3328	13.1998	69	0.6221	stageii	t2	n1	m0	lungsquamouscellcarcinoma-nototherwisespecified(nos)	male	no	r0	NA	NA	4765	0
TCGA-95-7947	0.449391	10.3066	12.3368	11.6107	10.7861	7.4325	11.651	11.8929	14.0989	13.094	67	0.7556	stagei	t1	n0	m0	lungadenocarcinomamixedsubtype	male	no	r0	white	nothispanicorlatino	477	0
TCGA-55-8302	0.526907	11.0018	12.2636	12.3309	10.0176	7.967	12.7682	13.4549	14.5951	12.9166	54	0.6573	stagei	t2	n0	NA	lungadenocarcinoma-nototherwisespecified(nos)	male	no	r0	white	NA	478	0
TCGA-50-5051	0.460388	11.8652	13.3832	12.0599	9.9413	7.2989	12.3856	12.2775	14.1675	13.0624	42	0.7233	stageiii	t2	n2	m0	lungadenocarcinoma-nototherwisespecified(nos)	female	yes	r0	white	nothispanicorlatino	478	1
TCGA-55-8616	0.474496	10.8428	12.7042	12.0045	10.1343	7.4148	12.2476	12.7813	13.5428	12.7513	58	0.7852	stagei	t2	n0	m0	lungadenocarcinoma-nototherwisespecified(nos)	female	NA	r0	white	nothispanicorlatino	48	0
TCGA-55-A494	0.476359	10.3068	12.5438	12.0263	9.9614	7.3357	12.1301	12.569	13.5556	12.9427	61	0.9135	stagei	t2	n0	NA	lungadenocarcinoma-nototherwisespecified(nos)	female	no	r0	white	nothispanicorlatino	481	0
TCGA-56-8629	0.517722	11.2773	12.3252	12.6394	9.3954	8.0468	11.7645	12.9218	14.0126	12.7951	63	0.7898	stageii	t2	n0	NA	lungsquamouscellcarcinoma-nototherwisespecified(nos)	male	no	r0	white	nothispanicorlatino	481	0
TCGA-85-A510	0.391113	11.465	13.0203	12.5603	10.1531	6.7056	11.4935	12.4526	14.7257	12.3589	74	0.6437	stageii	t2	n1	m0	lungsquamouscellcarcinoma-nototherwisespecified(nos)	female	no	r0	white	nothispanicorlatino	482	0
TCGA-97-7941	0.531802	11.1049	12.198	11.9571	10.2494	8.3011	12.341	12.8306	13.4983	12.7462	72	0.6706	stagei	t1	n0	NA	lungacinaradenocarcinoma	female	no	r0	white	nothispanicorlatino	484	0
TCGA-44-A479	0.460041	11.2916	12.1579	12.1444	9.4316	7.3665	11.5895	11.9993	13.4995	13.3829	73	0.3824	stagei	t2	n0	NA	lungadenocarcinoma-nototherwisespecified(nos)	female	no	r0	blackorafricanamerican	nothispanicorlatino	486	0
TCGA-55-7573	0.364632	10.9485	12.1053	11.7787	10.5513	6.2976	12.0186	12.0432	13.2386	12.4078	72	0.6328	stagei	t1	n0	NA	lungadenocarcinoma-nototherwisespecified(nos)	female	no	NA	white	nothispanicorlatino	487	0
TCGA-49-6742	0.504248	11.0541	13.2218	12.5686	10.0497	7.9662	11.8973	12.4827	14.3995	12.9769	70	0.7352	stageii	t2	n1	m0	mucinous(colloid)carcinoma	male	no	r0	white	nothispanicorlatino	488	1
TCGA-L3-A524	0.374467	11.2493	13.1637	12.8603	9.6092	6.2004	11.7582	11.8687	14.6479	13.969	45	0.8973	stageii	t3	n0	m0	lungsquamouscellcarcinoma-nototherwisespecified(nos)	female	no	r0	white	nothispanicorlatino	490	1
TCGA-94-A5I4	0.434175	11.3233	12.0637	13.0147	10.7847	7.6086	11.9337	11.7537	14.3056	12.9265	61	0.8602	stageii	t2	n1	NA	lungsquamouscellcarcinoma-nototherwisespecified(nos)	male	no	NA	white	nothispanicorlatino	491	0
TCGA-68-A59I	0.476866	10.939	12.6624	11.7916	10.3185	7.6547	11.8223	12.2931	14.2	13.142	73	0.6344	stageiii	t3	n1	m0	lungsquamouscellcarcinoma-nototherwisespecified(nos)	female	yes	NA	blackorafricanamerican	nothispanicorlatino	492	0
TCGA-91-7771	0.488743	10.879	12.5742	12.01	10.0582	7.6262	12.5752	11.8222	13.0875	12.9185	62	0.6621	stageii	t3	n0	NA	lungadenocarcinoma-nototherwisespecified(nos)	male	no	NA	white	nothispanicorlatino	492	0
TCGA-85-A50Z	0.479598	11.0777	12.562	11.4171	9.5444	7.5285	11.6433	11.7391	13.9954	12.4503	57	0.7019	stageii	t2	n0	m0	lungsquamouscellcarcinoma-nototherwisespecified(nos)	male	no	r0	white	nothispanicorlatino	493	0
TCGA-78-7143	0.521211	10.2541	12.169	12.2749	9.9484	8.1058	12.3052	11.4733	14.1855	12.1668	62	0.7784	stagei	t2	n0	m0	lungbronchioloalveolarcarcinomanonmucinous	female	no	r0	white	NA	4961	1
TCGA-63-A5MT	0.44876	11.5321	12.3287	12.429	9.8237	7.2891	12.0474	12.1657	13.8863	13.3087	74	0.6126	stageii	t3	n0	m0	lungsquamouscellcarcinoma-nototherwisespecified(nos)	male	no	r0	NA	NA	498	0
TCGA-97-8177	0.504147	11.0896	12.1984	12.0586	9.8821	7.9517	11.8627	12.6804	14.0326	12.4144	59	0.406	stagei	t2	n0	m0	lungadenocarcinomamixedsubtype	female	no	NA	white	nothispanicorlatino	499	0
TCGA-49-AARR	0.49464	11.2719	11.6075	12.3252	10.3591	8.0763	12.2486	12.2743	13.3708	12.7975	68	0.6664	stagei	t1	n0	NA	lungadenocarcinoma-nototherwisespecified(nos)	male	no	r0	blackorafricanamerican	nothispanicorlatino	4992	0
TCGA-NJ-A4YP	0.584848	11.2084	13.4997	12.1052	10.1438	8.9324	12.3786	12.4178	13.4087	12.6734	52	0.614	stagei	t2	n0	m0	lungpapillaryadenocarcinoma	male	no	NA	white	nothispanicorlatino	50	0
TCGA-44-6779	0.624004	10.0205	12.7862	11.6435	10.5041	9.2543	12.6719	12.4622	14.1602	13.0674	50	0.5646	stageii	t2	n1	NA	lungadenocarcinoma-nototherwisespecified(nos)	female	no	NA	white	NA	500	1
TCGA-58-8392	0.43064	11.4257	12.758	12.5407	10.1432	7.0423	11.5753	13.8087	14.9017	13.0531	70	0.7913	stagei	t2	n0	m0	lungsquamouscellcarcinoma-nototherwisespecified(nos)	male	no	r0	white	nothispanicorlatino	501	1
TCGA-95-7043	0.412908	11.0031	13.1666	12.1872	10.771	7.0433	11.2501	13.174	13.3499	12.9775	63	0.8273	stagei	t1	n0	NA	lungadenocarcinomamixedsubtype	female	no	NA	white	nothispanicorlatino	503	1
TCGA-91-8496	0.386631	11.4475	12.4428	11.2702	10.5033	6.794	11.1544	12.0999	14.003	12.0968	63	0.7913	stagei	t2	NA	NA	lungbronchioloalveolarcarcinomanonmucinous	female	no	NA	white	nothispanicorlatino	505	0
TCGA-22-5492	0.463471	11.2254	12.1463	11.7346	11.4655	7.9868	11.753	12.5003	14.562	13.289	73	0.5967	stageiii	t2	n2	m0	lungsquamouscellcarcinoma-nototherwisespecified(nos)	female	NA	r0	NA	NA	506	1
TCGA-56-8504	0.432501	11.2126	13.056	12.5431	10.2701	7.1713	11.5623	12.4198	14.6303	14.1248	74	0.6486	stagei	t2	n0	NA	lungsquamouscellcarcinoma-nototherwisespecified(nos)	male	no	r0	white	nothispanicorlatino	510	0
TCGA-85-8351	0.587069	11.3452	13.3361	12.3975	10.5331	8.9552	12.8375	13.3643	14.0059	12.6205	72	0.6858	stageii	t2	n1	m0	lungsquamouscellcarcinoma-nototherwisespecified(nos)	male	no	r0	white	nothispanicorlatino	510	0
TCGA-NK-A5D1	0.325712	11.5269	13.097	12.3962	10.713	6.0787	11.2754	12.2834	15.6916	12.2555	57	0.9478	stageii	t2	n1	m0	lungbasaloidsquamouscellcarcinoma	male	NA	NA	white	nothispanicorlatino	511	0
TCGA-S2-AA1A	0.42998	11.288	11.3965	12.118	10.5851	7.3356	12.1845	11.945	13.0257	12.9186	68	0.43	stagei	t1	n0	m0	lungbronchioloalveolarcarcinomamucinous	female	no	r0	blackorafricanamerican	nothispanicorlatino	513	0
TCGA-55-8204	0.573602	11.0141	12.9233	12.3431	10.3524	8.9136	12.2313	12.3505	14.3056	13.5449	87	0.5852	stagei	t2	n0	NA	lungadenocarcinoma-nototherwisespecified(nos)	female	no	r0	white	nothispanicorlatino	515	0
TCGA-55-8621	0.493537	11.0071	12.0629	12.2408	10.3603	7.8098	12.6854	12.3659	14.2187	12.8405	75	0.5738	stagei	t1	n0	NA	lungadenocarcinoma-nototherwisespecified(nos)	female	no	r0	white	nothispanicorlatino	515	0
TCGA-34-5241	0.524001	12.1699	12.4979	11.7687	10.0039	8.4485	11.7818	12.4762	14.2246	12.5479	79	0.5134	stagei	t2	n0	m0	lungsquamouscellcarcinoma-nototherwisespecified(nos)	male	no	NA	white	nothispanicorlatino	515	1
TCGA-66-2727	0.363828	11.9413	13.4359	12.1053	10.4233	6.2733	12.018	12.3391	15.1429	12.859	55	0.7825	stagei	t2	n0	m0	lungsquamouscellcarcinoma-nototherwisespecified(nos)	female	NA	r0	NA	NA	516	1
TCGA-56-8308	0.472845	11.0395	12.7499	12.3783	10.2726	7.678	12.0818	11.697	14.0136	13.2961	79	0.6207	stageii	t3	n0	NA	lungsquamouscellcarcinoma-nototherwisespecified(nos)	male	yes	r1	white	nothispanicorlatino	517	0
TCGA-39-5040	0.543397	11.1263	12.8062	12.3363	10.3909	8.4222	12.3591	13.4164	14.1745	12.8371	59	0.8039	stageiii	t2	n2	m0	lungsquamouscellcarcinoma-nototherwisespecified(nos)	male	yes	r0	white	nothispanicorlatino	519	1
TCGA-39-5028	0.516428	11.7838	12.7996	11.6395	10.4534	8.2897	12.1238	12.4815	14.3001	12.6556	75	0.5509	stageiii	t4	n1	m0	lungsquamouscellcarcinoma-nototherwisespecified(nos)	male	no	r0	white	nothispanicorlatino	52	1
TCGA-55-8514	0.580466	10.4166	12.6047	12.4466	9.5644	8.9462	11.3718	12.0451	12.9114	12.9399	70	0.6573	stagei	t2	n0	NA	lungadenocarcinoma-nototherwisespecified(nos)	female	no	r0	blackorafricanamerican	nothispanicorlatino	520	0
TCGA-49-6745	0.568251	10.6991	12.2896	11.9222	11.1027	8.8515	13.1335	12.1363	15.7721	12.8943	82	0.5477	stageiii	t2	n2	m0	lungadenocarcinoma-nototherwisespecified(nos)	male	no	NA	white	NA	522	0
TCGA-93-A4JQ	0.506692	11.4167	11.7807	12.2866	9.7434	8.0025	12.3402	12.0584	14.2281	12.8633	49	0.4322	stagei	t1	n0	NA	lungacinaradenocarcinoma	male	no	NA	white	nothispanicorlatino	526	0
TCGA-33-4566	0.577325	11.6257	14.1966	11.4635	10.4405	8.8439	12.1595	12.6905	14.748	13.3149	40	0.6537	stagei	t2	n0	m0	lungsquamouscellcarcinoma-nototherwisespecified(nos)	male	NA	r0	white	nothispanicorlatino	5287	1
TCGA-22-1011	0.489856	11.2044	12.4069	12.3642	10.1186	7.8259	12.0966	12.5695	13.7176	12.9926	73	0.5828	stagei	t2	n0	m0	lungsquamouscellcarcinoma-nototherwisespecified(nos)	male	no	r0	white	nothispanicorlatino	53	1
TCGA-93-7348	0.481806	10.2599	11.739	11.7046	10.4187	7.7122	11.9955	12.134	13.579	12.4264	75	0.5279	stagei	t1	n0	NA	lungadenocarcinoma-nototherwisespecified(nos)	female	no	r0	white	nothispanicorlatino	531	0
TCGA-96-8170	0.392997	11.3223	12.5633	12.8322	10.132	6.6445	11.6125	13.0375	14.4624	13.3769	75	0.6409	stageii	t1	n1	m0	lungsquamouscellcarcinoma-nototherwisespecified(nos)	female	no	NA	white	nothispanicorlatino	531	0
TCGA-56-7822	0.530062	11.2606	12.3543	12.2099	11.2947	8.5625	13.0478	12.5953	13.5381	12.666	75	0.5781	stageii	t2	n1	m0	lungsquamouscellcarcinoma-nototherwisespecified(nos)	male	NA	r0	blackorafricanamerican	nothispanicorlatino	532	1
TCGA-55-8301	0.489829	11.4717	13.3864	12.2999	10.3646	7.6966	12.6316	12.5791	14.4099	13.325	58	0.381	stagei	t2	n0	NA	lungadenocarcinoma-nototherwisespecified(nos)	male	no	r0	white	nothispanicorlatino	534	0
TCGA-55-8614	0.479664	10.9847	12.4542	12.4213	10.2361	7.5998	12.1327	13.3978	14.2356	12.3992	76	0.7081	stagei	t2	n0	NA	lungadenocarcinoma-nototherwisespecified(nos)	male	no	r0	white	nothispanicorlatino	536	0
TCGA-55-7911	0.533304	10.6963	12.9491	12.064	10.3452	8.2474	12.3447	12.4681	13.8175	12.8504	70	0.5588	stagei	t1	n0	NA	lungadenocarcinoma-nototherwisespecified(nos)	female	no	r0	white	nothispanicorlatino	537	0
TCGA-94-A5I6	0.419875	11.0767	13.316	12.5682	10.7076	6.8753	12.2809	13.1358	14.2114	13.3101	62	0.8752	stageii	t3	n0	m0	lungsquamouscellcarcinoma-nototherwisespecified(nos)	male	no	NA	white	nothispanicorlatino	538	0
TCGA-55-8510	0.552133	10.8002	12.5071	12.0393	10.3568	8.7087	12.1542	11.8131	14.0088	12.4725	55	0.5577	stagei	t2	n0	NA	lungadenocarcinoma-nototherwisespecified(nos)	female	no	r0	white	nothispanicorlatino	539	0
TCGA-77-8138	0.573906	10.8477	12.9288	12.1812	10.4761	8.7518	12.3164	13.555	14.5539	13.1956	74	0.575	stagei	t2	n0	m0	lungsquamouscellcarcinoma-nototherwisespecified(nos)	male	no	r0	NA	NA	539	1
TCGA-97-A4M3	0.532804	10.9085	12.9645	12.0055	10.1107	8.0908	12.6726	12.5945	12.9653	12.966	69	0.7858	stagei	t1	n0	m0	lungadenocarcinomamixedsubtype	female	no	NA	white	nothispanicorlatino	540	0
TCGA-56-A4BY	0.464032	11.2668	12.3449	12.5857	10.3519	7.6038	11.9634	12.6905	14.5766	13.52	66	0.7913	stagei	t2	n0	NA	lungsquamouscellcarcinoma-nototherwisespecified(nos)	male	yes	NA	white	nothispanicorlatino	543	1
TCGA-39-5039	0.554003	11.3899	12.7608	11.8217	10.5556	8.7364	12.0205	13.0167	14.3106	13.06	76	0.5831	stageii	t2	n0	m0	lungsquamouscellcarcinoma-nototherwisespecified(nos)	male	no	r0	white	NA	544	1
TCGA-97-8172	0.512263	11.018	11.7822	12.2629	10.2212	8.0887	12.5406	12.5339	13.178	12.5671	75	0.6107	stagei	t2	n0	m0	lungacinaradenocarcinoma	female	no	NA	white	nothispanicorlatino	545	0
TCGA-55-A57B	0.529432	11.0101	12.1723	12.4684	9.6311	8.1087	12.5504	12.3203	13.8328	12.427	80	0.6309	stagei	t1	n0	m0	lungadenocarcinomamixedsubtype	female	no	r0	blackorafricanamerican	nothispanicorlatino	546	0
TCGA-55-8203	0.464443	11.2055	13.5507	11.6938	10.7195	7.457	12.3216	12.3543	13.5206	13.0764	69	0.5405	stagei	t1	n0	m0	lungadenocarcinoma-nototherwisespecified(nos)	female	no	r0	white	nothispanicorlatino	547	0
TCGA-56-8622	0.455041	11.3109	12.4575	11.9084	10.7923	7.3398	12.9707	12.5722	13.6682	12.5788	68	0.6141	stagei	t2	n0	m0	lungsquamouscellcarcinoma-nototherwisespecified(nos)	male	NA	r0	white	nothispanicorlatino	55	0
TCGA-85-8664	0.35922	12.0227	12.8423	12.515	9.0378	5.8261	11.5916	13.1164	15.0869	13.5564	73	0.7564	stageii	t2	n1	m0	lungsquamouscellcarcinoma-nototherwisespecified(nos)	male	no	r0	white	nothispanicorlatino	550	1
TCGA-J2-A4AD	0.548728	10.9291	12.7281	12.0806	10.2346	8.4569	12.7389	12.0532	13.7688	12.1921	61	0.8129	stagei	t1	n0	NA	lungadenocarcinoma-nototherwisespecified(nos)	female	no	NA	white	nothispanicorlatino	550	1
TCGA-97-8175	0.597243	10.5813	12.0399	11.9139	10.5293	9.029	13.0328	12.5946	14.7048	12.601	55	0.6338	stagei	t2	n0	m0	lungsolidpatternpredominantadenocarcinoma	female	no	NA	white	nothispanicorlatino	551	0
TCGA-55-8511	0.521933	11.2638	12.9434	11.6932	10.5128	8.1547	12.6455	12.4544	13.9016	12.3992	73	0.4895	stagei	t2	n0	NA	lungadenocarcinoma-nototherwisespecified(nos)	female	no	r0	white	nothispanicorlatino	552	0
TCGA-98-A53A	0.368339	11.6209	12.6312	12.7992	9.8468	6.5458	11.1428	11.8904	14.4115	12.534	70	0.6724	stagei	t2	n0	m0	lungsquamouscellcarcinoma-nototherwisespecified(nos)	male	no	r0	blackorafricanamerican	nothispanicorlatino	552	1
TCGA-95-A4VN	0.572311	11.3634	12.9718	12.7312	10.0293	8.6347	13.2996	12.2421	14.711	13.1908	62	0.5148	stageii	t2	n1	m0	lungsolidpatternpredominantadenocarcinoma	female	no	r0	white	nothispanicorlatino	553	0
TCGA-56-5898	0.563646	10.875	12.5609	12.3234	10.5021	8.7744	12.2673	13.1453	13.8412	12.7518	69	0.7002	stagei	t1	n0	m0	lungsquamouscellcarcinoma-nototherwisespecified(nos)	male	no	r0	white	nothispanicorlatino	555	0
TCGA-96-8169	0.494812	11.2407	12.9334	12.3926	10.8331	8.1377	12.0454	12.5877	14.2614	12.5762	67	0.643	stagei	t1	n0	m0	lungsquamouscellcarcinoma-nototherwisespecified(nos)	female	no	NA	white	nothispanicorlatino	557	0
TCGA-44-7661	0.628452	10.9479	12.2186	12.1261	10.4673	9.4961	13.2045	12.2192	14.8285	13.0107	69	0.4876	stagei	t2	n0	m0	lungadenocarcinoma-nototherwisespecified(nos)	female	no	NA	white	nothispanicorlatino	557	1
TCGA-94-7943	0.434619	12.0206	13.3215	12.7866	10.4745	7.3759	12.1275	12.2787	14.4732	12.575	80	0.7667	stagei	t1	NA	NA	lungsquamouscellcarcinoma-nototherwisespecified(nos)	male	no	r0	white	nothispanicorlatino	559	0
TCGA-43-5668	0.454402	10.8672	12.4321	12.4013	9.9666	6.9864	12.6142	13.4542	14.3245	12.6764	78	0.502	stageii	t1	n1	m0	lungsquamouscellcarcinoma-nototherwisespecified(nos)	male	no	NA	white	nothispanicorlatino	559	1
TCGA-55-7913	0.485616	11.2314	13.1972	12.2926	10.6085	8.0436	11.3714	12.6127	13.8864	13.1901	61	0.5537	stagei	t1	n0	NA	lungadenocarcinoma-nototherwisespecified(nos)	female	no	r0	blackorafricanamerican	nothispanicorlatino	561	1
TCGA-56-7222	0.538469	10.3839	12.9196	12.1466	10.9462	8.5681	12.1777	12.2986	14.528	12.342	60	0.6884	stagei	t2	n0	m0	lungsquamouscellcarcinoma-nototherwisespecified(nos)	male	no	NA	white	nothispanicorlatino	562	1
TCGA-97-7937	0.464919	10.3602	12.7927	11.8072	10.4478	7.5377	11.5719	12.0826	14.0266	12.3549	65	0.6596	stagei	t2	n0	NA	lungmicropapillaryadenocarcinoma	male	no	NA	white	nothispanicorlatino	564	0
TCGA-98-A53I	0.392073	11.3438	13.0063	12.4983	10.2753	6.5789	11.9043	12.4215	14.2066	13.7789	64	0.6609	stageii	t2	n1	m0	lungsquamouscellcarcinoma-nototherwisespecified(nos)	male	no	r0	white	nothispanicorlatino	565	0
TCGA-L9-A7SV	0.473074	11.4661	13.7691	12.3459	10.5077	7.6586	12.2359	12.5218	13.9225	12.0218	69	0.8126	stageii	t2	n1	m0	lungadenocarcinoma-nototherwisespecified(nos)	male	no	r0	blackorafricanamerican	nothispanicorlatino	565	0
TCGA-55-7903	0.587958	11.1201	13.2671	12.0927	10.2166	9.0034	12.4538	12.1801	13.9932	12.7366	64	0.7098	stagei	t1	n0	NA	lungadenocarcinoma-nototherwisespecified(nos)	male	no	r0	white	nothispanicorlatino	567	0
TCGA-95-7567	0.520359	11.3389	13.6676	12.1003	10.6297	8.3358	12.102	12.267	13.7871	12.662	61	0.6756	stageii	t2	n1	m0	lungadenocarcinomamixedsubtype	male	no	NA	white	nothispanicorlatino	568	0
TCGA-97-A4M6	0.485934	10.5889	12.3039	12.573	9.6457	7.7191	11.7223	11.8766	13.5769	12.4014	45	0.5034	stagei	t1	n0	m0	lungadenocarcinomamixedsubtype	female	no	NA	white	nothispanicorlatino	568	0
TCGA-56-A4ZK	0.506399	11.4639	12.0966	12.4003	9.9104	8.1814	11.7734	12.1621	14.1447	13.1993	76	0.6573	stagei	t2	n0	m0	lungsquamouscellcarcinoma-nototherwisespecified(nos)	female	no	r1	white	nothispanicorlatino	570	0
TCGA-67-3772	0.504287	11.2704	12.3263	10.6168	10.2146	7.9956	11.425	12.6856	14.1926	12.6329	82	0.5707	stagei	t2	n0	m0	lungadenocarcinoma-nototherwisespecified(nos)	female	NA	NA	white	nothispanicorlatino	573	0
TCGA-22-5483	0.466698	11.6252	13.0937	11.9116	11.1402	7.7523	12.1754	12.9965	15.3653	12.9043	74	0.809	stageii	t1	n1	m0	lungsquamouscellcarcinoma-nototherwisespecified(nos)	male	no	r0	white	NA	573	1
TCGA-44-7669	0.458602	11.1147	13.3041	12.4965	10.5892	7.4604	12.2689	12.4075	15.0628	12.5533	59	0.637	stageii	t1	n1	NA	lungadenocarcinoma-nototherwisespecified(nos)	male	no	NA	blackorafricanamerican	nothispanicorlatino	574	1
TCGA-85-7950	0.436074	11.9399	12.3212	12.692	10.9943	7.5492	12.6228	11.9493	14.6716	13.0064	46	0.5969	stagei	t2	n0	m0	lungsquamouscellcarcinoma-nototherwisespecified(nos)	male	no	NA	white	nothispanicorlatino	576	0
TCGA-05-4403	0.590566	10.9318	12.2553	11.3476	10.5752	9.2123	11.9073	12.6513	14.2756	12.7984	76	0.5991	stagei	t2	n0	m0	lungadenocarcinomamixedsubtype	male	NA	r0	NA	NA	578	0
TCGA-66-2771	0.418959	12.6426	12.2748	11.0835	10.1559	7.3844	10.7112	12.5099	15.3602	12.0773	60	0.5801	stageii	t2	n1	m0	lungsquamouscellcarcinoma-nototherwisespecified(nos)	male	no	r0	NA	NA	578	0
TCGA-66-2778	0.426947	12.3616	13.0451	11.0719	10.1645	7.3165	10.7977	12.6129	15.6475	12.1689	68	0.7403	stageiii	t2	n3	m0	lungsquamouscellcarcinoma-nototherwisespecified(nos)	female	yes	r2	NA	NA	578	0
TCGA-L4-A4E5	0.452363	11.6879	13.157	11.9782	10.581	7.5825	11.9154	11.8468	14.3564	12.9329	48	0.6887	stagei	t1	n0	m0	lungadenocarcinoma-nototherwisespecified(nos)	female	no	r0	white	nothispanicorlatino	578	0
TCGA-85-8049	0.481978	11.2977	12.6552	12.0139	10.7622	7.8443	12.5437	12.0623	13.661	12.9719	57	0.4357	stagei	t2	n0	m0	lungsquamouscellcarcinoma-nototherwisespecified(nos)	male	no	r0	white	nothispanicorlatino	579	0
TCGA-J1-A4AH	0.38505	11.4432	12.8516	12.6769	10.0704	6.499	11.6819	12.7471	14.296	13.5132	70	0.7741	stageii	t2	n0	NA	lungsquamouscellcarcinoma-nototherwisespecified(nos)	male	no	r0	white	nothispanicorlatino	581	0
TCGA-MP-A4TK	0.60873	10.9722	12.3097	11.9422	10.4047	9.2164	13.0518	12.456	14.1894	12.4781	56	0.5836	stageii	t2	n1	NA	lungadenocarcinoma-nototherwisespecified(nos)	female	no	r0	NA	NA	582	1
TCGA-56-A4BW	0.493772	11.1634	11.9257	12.5862	9.7191	7.9016	11.892	12.2664	14.544	12.4806	55	0.7019	stageii	t2	n1	m0	lungsquamouscellcarcinoma-nototherwisespecified(nos)	male	no	r0	white	nothispanicorlatino	585	0
TCGA-78-7147	0.43828	10.9002	12.5452	12.2678	10.3095	7.1797	11.8237	12.5039	14.5888	12.9478	67	0.7508	stageii	t2	n1	m0	lungadenocarcinoma-nototherwisespecified(nos)	female	no	r0	white	NA	586	1
TCGA-22-4607	0.458717	12.2325	13.1417	11.2394	10.2894	7.6865	11.2408	12.5103	15.1163	12.087	75	0.7496	stagei	t2	n0	m0	lungsquamouscellcarcinoma-nototherwisespecified(nos)	male	no	r0	white	NA	587	1
TCGA-96-A4JK	0.31348	11.4937	12.7458	12.5102	10.424	5.7366	11.7975	11.8586	14.5779	13.3114	65	0.7019	stageii	t2	n1	m0	lungsquamouscellcarcinoma-nototherwisespecified(nos)	male	no	r0	white	nothispanicorlatino	589	0
TCGA-39-5030	0.449134	11.7065	12.4519	12.1661	10.7268	7.4151	12.5993	12.5985	14.6018	13.1269	81	0.4087	stageiii	t2	n2	m0	lungsquamouscellcarcinoma-nototherwisespecified(nos)	female	no	r0	asian	NA	59	1
TCGA-69-A59K	0.537628	11.4362	12.0793	12.2128	10.9911	8.8468	12.5899	11.3663	14.0373	13.3986	60	0.6573	stageii	t3	n0	m0	lungadenocarcinomamixedsubtype	female	no	NA	blackorafricanamerican	nothispanicorlatino	591	0
TCGA-44-7660	0.329678	11.7622	13.0277	13.1735	10.7018	6.1113	11.7076	12.7131	15.299	12.8972	72	0.8281	stagei	t2	n0	NA	lungadenocarcinoma-nototherwisespecified(nos)	male	no	NA	white	nothispanicorlatino	592	0
TCGA-78-7154	0.477018	11.0694	12.8558	11.9395	10.1874	7.5029	12.4238	12.2265	14.2331	12.6411	72	0.8117	stageiii	t3	n2	m0	lungadenocarcinoma-nototherwisespecified(nos)	male	NA	r0	white	NA	593	1
TCGA-62-A46P	0.390324	11.0635	12.9329	12.2808	10.7271	6.7005	11.8069	12.631	13.2792	12.6473	65	0.8488	stagei	t2	n0	m0	lungadenocarcinomamixedsubtype	male	no	r0	white	nothispanicorlatino	594	1
TCGA-44-6145	0.489799	11.1449	12.4153	11.584	11.2609	7.9941	12.6601	12.3464	13.7562	13.163	62	0.4508	stagei	t1	n0	m0	lungadenocarcinoma-nototherwisespecified(nos)	female	no	NA	white	nothispanicorlatino	595	0
TCGA-43-7656	0.357529	11.8945	13.21	12.9868	10.7007	6.3639	12.035	12.8928	14.8386	12.9726	71	0.6644	stagei	t1	n0	NA	lungsquamouscellcarcinoma-nototherwisespecified(nos)	male	no	NA	white	nothispanicorlatino	596	0
TCGA-55-A492	0.388985	11.5569	13.515	12.3597	11.2673	6.9993	11.7451	12.243	13.5244	12.5215	70	0.8321	stagei	t1	n0	NA	lungadenocarcinoma-nototherwisespecified(nos)	female	no	r0	white	nothispanicorlatino	596	0
TCGA-55-8090	0.534486	10.1356	11.7551	12.4305	10.3935	8.2605	12.5748	12.7347	14.143	12.4906	80	0.7223	stagei	t1	n0	m0	lungadenocarcinoma-nototherwisespecified(nos)	male	no	r0	white	nothispanicorlatino	598	1
TCGA-55-8205	0.537946	11.0793	11.7535	12.082	10.9382	8.6	13.0204	11.9921	14.5869	12.828	76	0.381	stageii	t2	n0	m0	lungadenocarcinoma-nototherwisespecified(nos)	female	no	r0	white	nothispanicorlatino	599	0
TCGA-66-2785	0.38914	12.5543	13.7975	12.1549	10.6341	6.8664	11.8029	12.2629	14.597	12.7467	65	0.5422	stagei	t2	n0	m0	lungsquamouscellcarcinoma-nototherwisespecified(nos)	male	NA	r0	NA	NA	60	0
TCGA-91-6830	0.551665	11.0903	12.0665	11.7473	10.2628	8.628	12.5268	11.7347	13.9049	12.7716	65	0.5314	stageii	t1	n1	NA	lungadenocarcinoma-nototherwisespecified(nos)	female	no	NA	white	nothispanicorlatino	60	0
TCGA-55-8091	0.561816	10.8327	11.9172	12.044	10.4817	8.7982	12.6232	12.0687	13.8847	12.5352	74	0.6776	stagei	t2	n0	NA	lungadenocarcinoma-nototherwisespecified(nos)	male	no	r0	white	nothispanicorlatino	600	0
TCGA-85-A4QR	0.426083	11.4737	12.4058	12.9325	10.5126	7.4565	11.6384	11.7299	14.6227	12.9643	67	0.7913	stagei	t2	n0	m0	lungsquamouscellcarcinoma-nototherwisespecified(nos)	male	no	r0	white	nothispanicorlatino	600	0
TCGA-56-7582	0.476763	11.2753	12.6461	11.9845	10.9194	7.8413	12.2448	12.5802	14.6075	12.682	83	0.7664	stagei	t2	n0	m0	lungsquamouscellcarcinoma-nototherwisespecified(nos)	male	no	r0	white	nothispanicorlatino	601	0
TCGA-97-A4M1	0.53379	10.9662	12.3853	12.5648	9.441	8.2479	11.8807	12.5058	13.3283	12.3062	52	0.7475	stagei	t1	n0	m0	lungadenocarcinomamixedsubtype	female	no	NA	white	nothispanicorlatino	601	0
TCGA-33-6737	0.515105	11.8231	13.7411	12.3283	10.339	8.2041	11.6699	13.5731	15.1188	13.1391	71	0.6181	stageiii	t2	n2	m0	lungsquamouscellcarcinoma-nototherwisespecified(nos)	male	no	NA	white	NA	601	1
TCGA-55-7994	0.600895	11.3642	12.0109	12.1332	11.3663	9.7508	12.8129	11.7843	14.0949	12.4672	81	0.6245	stageii	t3	n0	NA	lungadenocarcinoma-nototherwisespecified(nos)	male	no	r0	white	nothispanicorlatino	603	0
TCGA-91-A4BD	0.450537	11.1944	11.9832	12.0924	10.4514	7.669	11.317	12.3762	13.5489	12.5385	78	0.7037	stageii	t1	n1	NA	lungadenocarcinoma-nototherwisespecified(nos)	male	no	NA	white	nothispanicorlatino	603	0
TCGA-NJ-A55R	0.46967	11.1164	13.3009	12.0135	10.0834	7.3182	12.2219	12.7499	13.129	13.3754	67	0.7913	stagei	t1	n0	NA	lungadenocarcinoma-nototherwisespecified(nos)	male	no	NA	white	nothispanicorlatino	603	0
TCGA-85-A4JC	0.480769	11.9747	13.1491	12.5745	10.4965	7.8559	12.4436	12.5485	14.7039	12.8701	84	0.6845	stageii	t2	n0	m0	lungsquamouscellcarcinoma-nototherwisespecified(nos)	male	no	r0	white	nothispanicorlatino	604	1
TCGA-86-7954	0.435859	11.1139	12.7418	12.0437	10.657	7.2548	12.1147	11.8856	13.9644	13.364	68	0.4711	stagei	t2	n0	m0	lungbronchioloalveolarcarcinomanonmucinous	female	no	r0	white	nothispanicorlatino	605	0
TCGA-95-A4VP	0.543255	11.432	12.9819	12.2167	9.7598	8.3324	12.0912	13.1529	13.909	12.4322	66	0.6291	stageiii	t2	n2	m0	lungacinaradenocarcinoma	female	no	NA	white	NA	605	0
TCGA-05-4382	0.553494	11.1175	12.2418	11.8734	10.2807	8.522	12.6111	12.5099	14.1345	13.4634	68	0.381	stagei	t2	n0	m0	lungadenocarcinomamixedsubtype	male	yes	r0	NA	NA	607	0
TCGA-55-A4DG	0.492536	10.6806	12.2446	12.0149	10.1875	8.0015	11.649	11.8793	12.8237	11.9227	71	0.7232	stagei	t1	n0	NA	lungadenocarcinoma-nototherwisespecified(nos)	male	no	r0	white	nothispanicorlatino	608	0
TCGA-56-7221	0.406734	11.1624	12.8201	12.6228	10.9339	7.0671	11.7589	12.1833	14.5239	14.2733	79	0.7074	stagei	t2	n0	m0	lungsquamouscellcarcinoma-nototherwisespecified(nos)	male	no	r0	white	NA	608	0
TCGA-55-7283	0.505434	10.7846	13.1655	11.9221	11.0907	8.048	12.7171	12.3507	13.5659	12.6858	76	0.7103	stageiii	t3	n2	NA	lungbronchioloalveolarcarcinomanonmucinous	female	no	NA	white	nothispanicorlatino	609	0
TCGA-66-2737	0.53285	11.8925	13.1831	11.8826	10.3531	8.4278	12.3482	12.4647	14.7547	12.6903	72	0.5191	stageii	t2	n1	m0	lungsquamouscellcarcinoma-nototherwisespecified(nos)	male	NA	r0	NA	NA	61	0
TCGA-66-2754	0.44907	12.8589	14.4963	12.459	9.7239	7.44	11.2761	12.6201	15.2491	13.3096	66	0.9556	stageiii	t2	n2	m0	lungsquamouscellcarcinoma-nototherwisespecified(nos)	male	NA	r0	NA	NA	61	0
TCGA-66-2765	0.55539	11.8164	13.2159	12.0596	10.784	8.6836	12.3982	13.0549	15.2564	16.0015	64	0.6465	stagei	t2	n0	m0	lungsquamouscellcarcinoma-nototherwisespecified(nos)	male	NA	r0	NA	NA	61	0
TCGA-66-2767	0.411847	11.8701	12.7012	12.1945	10.4915	7.0522	11.8155	12.4352	14.896	13.2716	62	0.419	stageiii	t2	n3	m0	lungsquamouscellcarcinoma-nototherwisespecified(nos)	male	NA	r0	NA	NA	61	0
TCGA-66-2768	0.550175	11.4433	12.9562	11.8181	9.9483	8.6385	11.5149	12.8062	15.0201	12.0054	57	0.7034	stageii	t2	n1	m0	lungsquamouscellcarcinoma-nototherwisespecified(nos)	male	NA	r0	NA	NA	61	0
TCGA-66-2777	0.477367	11.4626	12.7775	11.9883	10.2598	7.7312	12.0167	12.1694	14.2979	12.9464	71	0.8141	stagei	t2	n0	m0	lungsquamouscellcarcinoma-nototherwisespecified(nos)	male	NA	r0	NA	NA	61	0
TCGA-85-8355	0.415236	11.4323	12.424	12.3581	10.1139	6.8908	12.3193	11.808	14.0643	12.7928	63	0.3979	stagei	t1	n0	m0	lungsquamouscellcarcinoma-nototherwisespecified(nos)	male	no	r0	white	nothispanicorlatino	61	0
TCGA-98-A53B	0.563398	11.7175	11.9508	12.2548	10.2107	9.0699	11.9503	12.3173	13.9431	12.6108	69	0.7019	stagei	t2	n0	m0	lungsquamouscellcarcinoma-nototherwisespecified(nos)	male	no	r0	white	nothispanicorlatino	61	1
TCGA-05-4405	0.582359	10.9452	12.5502	11.7452	10.3652	8.9484	12.7819	11.7711	13.7649	12.3667	74	0.592	stagei	t2	n0	m0	lungadenocarcinomamixedsubtype	female	no	r0	NA	NA	610	0
TCGA-67-3770	0.523671	11.5183	12.3472	10.9105	9.9288	8.3578	11.3157	12.1034	14.6395	12.0059	70	0.6326	stagei	t1	n0	m0	lungadenocarcinoma-nototherwisespecified(nos)	female	NA	r0	white	nothispanicorlatino	610	0
TCGA-67-3771	0.450613	11.7499	12.9349	12.202	10.679	7.6275	11.7774	12.5324	14.2466	12.754	77	0.5991	stagei	t1	n0	m0	lungadenocarcinoma-nototherwisespecified(nos)	female	NA	r0	blackorafricanamerican	nothispanicorlatino	610	0
TCGA-97-A4LX	0.491562	11.3911	12.2555	12.0594	9.9715	7.8132	12.2938	11.9633	14.1487	13.0588	81	0.3896	stagei	t2	n0	m0	lungadenocarcinomamixedsubtype	male	no	NA	white	nothispanicorlatino	614	0
TCGA-55-A4DF	0.367119	11.2484	12.5471	11.8813	10.1667	6.1922	11.7522	12.2266	14.464	13.9254	88	0.6391	stagei	t1	n0	NA	lungadenocarcinoma-nototherwisespecified(nos)	male	no	r0	white	nothispanicorlatino	614	1
TCGA-90-A4ED	0.4886	10.9742	12.4024	12.6579	10.5766	7.8034	12.7432	12.7888	13.1723	12.556	69	0.706	stagei	t2	n0	NA	lungsquamouscellcarcinoma-nototherwisespecified(nos)	male	no	NA	white	nothispanicorlatino	615	0
TCGA-56-8628	0.50373	11.379	11.6275	12.2802	10.3078	8.1083	12.3527	12.6454	14.3862	12.7915	78	0.6278	stagei	t1	n0	NA	lungsquamouscellcarcinoma-nototherwisespecified(nos)	male	no	r0	white	nothispanicorlatino	616	0
TCGA-55-8508	0.475458	10.9614	13.3311	12.1064	10.1388	7.4381	12.0942	12.7846	13.3894	12.9795	60	0.6026	stageii	t2	n1	NA	mucinous(colloid)carcinoma	female	no	r0	blackorafricanamerican	nothispanicorlatino	617	0
TCGA-NJ-A7XG	0.504578	10.7809	12.3321	12.2748	10.514	8.1933	11.9783	12.1171	12.8949	12.5928	49	0.773	stageiii	t4	n1	m0	lungadenocarcinoma-nototherwisespecified(nos)	male	no	NA	blackorafricanamerican	nothispanicorlatino	617	0
TCGA-98-A53H	0.529466	11.3097	11.9249	12.2524	10.3459	8.4209	12.4999	12.2884	13.8372	13.1043	76	0.3879	stagei	t1	n0	m0	lungsquamouscellcarcinoma-nototherwisespecified(nos)	female	no	r0	white	nothispanicorlatino	618	0
TCGA-05-5715	0.528468	10.768	12.7657	11.5526	10.6572	8.3753	11.7692	12.8051	14.3411	12.5303	69	0.6809	stagei	t2	n0	m0	lungadenocarcinomamixedsubtype	female	NA	r0	NA	NA	62	0
TCGA-64-5775	0.734088	10.425	13.0013	12.0606	10.8688	10.6842	13.5501	12.8866	14.8096	13.7107	71	0.6923	stageiii	t4	n0	m0	lungadenocarcinoma-nototherwisespecified(nos)	male	no	r0	white	nothispanicorlatino	62	1
TCGA-22-4591	0.32535	11.605	12.7812	12.2973	10.9104	6.1351	11.2076	12.6	14.9285	13.2112	80	0.8583	stageiii	t3	n2	m0	lungsquamouscellcarcinoma-nototherwisespecified(nos)	male	no	r0	white	NA	623	1
TCGA-97-A4M2	0.477038	11.0067	11.9911	12.4263	10.0229	7.6363	12.328	12.0934	13.7321	12.6381	66	0.5034	stagei	t1	n0	m0	lungadenocarcinomamixedsubtype	male	no	r0	white	nothispanicorlatino	624	0
TCGA-50-5044	0.634156	10.828	13.6156	11.9427	10.1833	9.1499	13.2883	12.9265	15.6568	13.2046	72	0.5726	stageiii	t4	n1	m0	lungadenocarcinoma-nototherwisespecified(nos)	female	yes	NA	white	nothispanicorlatino	624	1
TCGA-86-7714	0.510057	10.5839	11.7175	11.6149	10.4341	8.1154	12.1264	12.2526	13.4324	12.2339	61	0.7124	stageiii	t1	n2	m0	lungadenocarcinomamixedsubtype	female	no	r0	blackorafricanamerican	nothispanicorlatino	625	1
TCGA-55-A491	0.454899	11.245	12.0815	12.4197	9.8767	7.3107	12.0595	12.3551	14.8072	13.5492	81	0.6043	stagei	t1	n0	NA	lungadenocarcinoma-nototherwisespecified(nos)	female	no	r0	white	nothispanicorlatino	626	0
TCGA-97-8552	0.443993	10.8431	11.7433	12.1183	10.4635	7.4137	12.003	12.0643	13.3382	12.1746	55	0.6412	stagei	t1	n0	NA	lungbronchioloalveolarcarcinomanonmucinous	female	no	NA	white	nothispanicorlatino	626	0
TCGA-78-7148	0.501725	10.8433	12.9223	11.9106	10.3771	7.7609	12.3235	13.1431	14.1263	12.923	71	0.7169	stageii	t2	n1	m0	lungadenocarcinomamixedsubtype	male	no	r0	white	NA	626	1
TCGA-64-1677	0.417514	11.7212	13.3521	11.8474	10.0229	6.9615	11.246	12.8066	14.9145	12.0512	77	0.7791	stageiii	t2	n2	m0	lungadenocarcinoma-nototherwisespecified(nos)	female	no	r0	white	nothispanicorlatino	628	1
TCGA-97-A4M7	0.476576	11.2916	11.94	12.3578	9.769	7.6864	11.8154	12.4507	13.809	12.4973	74	0.5507	stagei	t1	n0	m0	lungadenocarcinomamixedsubtype	male	no	r0	white	nothispanicorlatino	629	0
TCGA-55-A48Y	0.535549	11.0964	12.9521	11.9328	11.2669	8.5096	13.1394	11.8955	13.8845	13.5934	69	0.6527	stageii	t2	n0	m0	lungadenocarcinoma-nototherwisespecified(nos)	male	no	r0	white	nothispanicorlatino	630	0
TCGA-98-A53J	0.408966	10.6158	12.9049	12.5234	10.3219	6.8552	11.9544	11.4401	12.951	12.6484	77	0.6573	stagei	t2	n0	m0	lungsquamouscellcarcinoma-nototherwisespecified(nos)	male	no	r0	white	nothispanicorlatino	630	0
TCGA-77-7140	0.526733	11.466	12.9341	11.9266	10.7181	8.43	12.0657	12.8713	14.7364	13.3258	69	0.8606	stageii	t2	n1	m0	lungsquamouscellcarcinoma-nototherwisespecified(nos)	female	no	r0	white	NA	632	1
TCGA-97-A4M5	0.510847	11.364	12.4078	12.2805	9.8458	7.993	12.1535	12.8215	13.5359	12.8044	83	0.6407	stagei	t1	n0	m0	lungadenocarcinomamixedsubtype	male	no	NA	white	nothispanicorlatino	634	0
TCGA-56-A49D	0.485877	11.6086	12.2099	12.851	9.9643	7.9395	11.7109	12.7321	14.6125	13.4789	67	0.7062	stageiii	t2	n2	NA	lungsquamouscellcarcinoma-nototherwisespecified(nos)	male	no	r0	white	NA	637	0
TCGA-66-2758	0.346043	11.948	13.0952	12.125	10.7931	6.2377	11.7297	12.555	14.8181	13.5677	71	0.6709	stagei	t2	n0	m0	lungsquamouscellcarcinoma-nototherwisespecified(nos)	male	no	r0	NA	NA	639	0
TCGA-56-A4ZJ	0.487951	11.4166	12.2086	12.1465	10.0841	7.6972	12.454	12.8067	14.0192	12.8418	75	0.4783	stagei	t1	n0	m0	lungsquamouscellcarcinoma-nototherwisespecified(nos)	female	no	r0	white	nothispanicorlatino	640	0
TCGA-94-7033	0.46623	11.0375	13.0593	13.2518	9.1841	7.4058	11.1439	12.8964	15.0711	12.4084	73	0.6634	stagei	t2	n0	NA	lungsquamouscellcarcinoma-nototherwisespecified(nos)	male	no	r0	white	nothispanicorlatino	640	0
TCGA-60-2695	0.414284	12.3876	13.7296	13.2329	10.6532	7.2485	11.5003	13.367	15.9149	13.4915	74	0.79	stagei	t2	n0	m0	lungbasaloidsquamouscellcarcinoma	female	no	r0	white	nothispanicorlatino	642	0
TCGA-98-A53D	0.694374	11.2352	11.9067	12.3781	10.0489	10.6033	12.3456	12.2545	13.9879	12.7759	68	0.4181	stageii	t3	n0	m0	lungsquamouscellcarcinoma-nototherwisespecified(nos)	male	no	r0	white	nothispanicorlatino	645	1
TCGA-98-8023	0.462707	12.058	12.8905	12.67	10.5945	7.5256	13.0525	12.6465	14.9018	12.958	70	0.4752	stageiii	t3	n1	m0	lungsquamouscellcarcinoma-nototherwisespecified(nos)	male	no	r0	white	nothispanicorlatino	649	0
TCGA-55-A48Z	0.543985	10.4525	12.2933	12.2194	10.063	8.4003	12.179	12.2935	13.8819	12.6025	60	0.6648	stageiii	t1	n3	NA	lungadenocarcinomamixedsubtype	female	yes	r0	white	nothispanicorlatino	651	0
TCGA-95-A4VK	0.484284	10.9258	12.3665	12.7114	10.4424	7.9596	12.1918	11.9474	13.3314	12.0499	74	0.6418	stageiii	t2	n2	m0	lungadenocarcinomamixedsubtype	female	yes	NA	white	nothispanicorlatino	651	0
TCGA-55-7726	0.6435	10.6155	12.2648	12.4777	10.6957	9.9257	12.7819	11.8811	14.7616	12.8052	72	0.5615	stagei	t1	n0	NA	lungadenocarcinoma-nototherwisespecified(nos)	female	no	r0	white	nothispanicorlatino	652	0
TCGA-97-A4M0	0.395713	11.1917	12.7089	11.9322	10.3943	6.7637	11.4717	12.2032	13.4808	13.1655	60	0.7152	stagei	t2	n0	m0	lungadenocarcinomamixedsubtype	female	no	NA	white	nothispanicorlatino	652	0
TCGA-98-7454	0.525573	11.1061	12.8798	11.4711	10.6069	8.179	12.7243	12.032	14.2885	13.0715	73	0.394	stagei	t2	n0	m0	lungsquamouscellcarcinoma-nototherwisespecified(nos)	male	no	r0	white	nothispanicorlatino	652	0
TCGA-43-6770	0.469043	11.7412	12.4758	12.8894	10.2896	7.765	12.3331	12.1324	14.5072	12.9602	59	0.7717	stagei	t2	n0	NA	lungsquamouscellcarcinoma-nototherwisespecified(nos)	female	no	NA	blackorafricanamerican	nothispanicorlatino	653	0
TCGA-86-8358	0.397092	11.4803	13.0511	11.8371	10.2911	6.7517	11.5576	12.169	15.3443	12.0645	44	0.8081	stagei	t2	n0	m0	lungadenocarcinoma-nototherwisespecified(nos)	male	no	r0	white	nothispanicorlatino	653	0
TCGA-50-5935	0.454705	10.6521	12.8333	11.1844	10.4015	7.3176	11.5518	12.1756	13.341	13.1822	86	0.7367	stagei	t1	n0	m0	lungadenocarcinoma-nototherwisespecified(nos)	female	yes	NA	white	nothispanicorlatino	653	1
TCGA-97-8547	0.534152	11.1441	12.0164	12.1764	9.7958	8.1125	13.2634	11.7358	14.1999	12.3278	78	0.6947	stageiii	t2	n2	NA	lungadenocarcinomamixedsubtype	female	no	NA	NA	NA	657	0
TCGA-44-6774	0.636219	10.8831	12.2759	11.5472	10.361	9.4775	13.1082	12.2753	13.9932	13.2937	56	0.5043	stageiii	t1	n2	m0	lungadenocarcinoma-nototherwisespecified(nos)	female	yes	NA	white	nothispanicorlatino	658	0
TCGA-99-AA5R	0.53649	11.0516	11.6309	12.2992	10.0134	8.3968	12.6359	12.0145	13.7742	12.504	70	0.4704	stagei	t1	n0	m0	lungadenocarcinoma-nototherwisespecified(nos)	female	no	r0	blackorafricanamerican	nothispanicorlatino	658	0
TCGA-37-A5EN	0.391714	10.8519	12.6652	12.8536	10.0336	6.6063	11.5412	11.8997	14.5409	14.258	59	0.8846	stageiii	t4	n2	m0	lungsquamouscellcarcinoma-nototherwisespecified(nos)	male	no	NA	white	nothispanicorlatino	660	0
TCGA-L9-A743	0.547558	11.105	12.5241	12.4178	10.2223	8.611	12.4461	11.9407	13.8506	12.7334	56	0.3926	stageii	t2	n1	m0	lungadenocarcinoma-nototherwisespecified(nos)	male	no	r0	blackorafricanamerican	nothispanicorlatino	664	0
TCGA-56-6545	0.571093	11.2779	12.7001	12.5006	10.399	8.6602	13.1132	13.3506	14.5966	13.0168	77	0.4759	stagei	t2	n0	m0	lungsquamouscellcarcinoma-nototherwisespecified(nos)	female	no	r0	white	NA	666	0
TCGA-78-7150	0.561622	10.4848	13.0502	12.0949	9.8184	8.2852	12.3028	12.9342	14.3686	14.129	59	0.749	stageii	t2	n1	m0	lungadenocarcinoma-nototherwisespecified(nos)	male	no	r0	white	NA	666	1
TCGA-60-2707	0.603603	11.2983	12.4635	11.9153	10.7247	9.4652	12.417	12.4173	14.3287	12.9623	70	0.6296	stagei	t2	n0	m0	lungsquamouscellcarcinoma-nototherwisespecified(nos)	male	no	NA	NA	hispanicorlatino	667	1
TCGA-22-0940	0.491717	11.8749	13.2396	11.6262	10.7502	7.9918	12.1332	12.8835	15.1103	12.266	71	0.4622	stageii	t1	n1	m0	lungsquamouscellcarcinoma-nototherwisespecified(nos)	male	no	r0	white	nothispanicorlatino	669	1
TCGA-05-5428	0.586961	12.0948	13.5825	10.5945	11.3576	9.8319	11.0102	11.7509	13.9481	11.8039	57	0.7199	stageii	t1	n1	m0	lungadenocarcinomamixedsubtype	male	yes	r0	NA	NA	670	0
TCGA-55-7576	0.575683	10.9233	13.6935	11.8005	10.78	8.8222	12.7165	12.4147	14.1983	12.72	54	0.6489	stagei	t2	n0	m0	lungadenocarcinoma-nototherwisespecified(nos)	male	no	r0	blackorafricanamerican	nothispanicorlatino	670	0
TCGA-22-A5C4	0.426623	10.8255	12.7284	11.9479	11.252	7.0949	12.3947	12.9859	14.3346	12.7733	70	0.8168	stageii	t2	n0	m0	lungsquamouscellcarcinoma-nototherwisespecified(nos)	male	no	r0	white	nothispanicorlatino	671	0
TCGA-49-AARQ	0.482549	10.3485	12.2362	12.5584	9.2012	7.415	11.628	12.3091	14.8144	12.5591	41	0.8225	stagei	t2	n0	NA	lungadenocarcinoma-nototherwisespecified(nos)	female	no	r0	blackorafricanamerican	nothispanicorlatino	6732	0
TCGA-55-8208	0.539056	11.2849	12.5481	12.3539	10.2961	8.5895	12.0766	12.2555	14.0874	13.1561	73	0.3242	stagei	t1	n0	m0	lungadenocarcinoma-nototherwisespecified(nos)	female	no	r0	white	nothispanicorlatino	674	0
TCGA-49-6767	0.51929	11.2301	12.4236	11.9708	11.335	8.437	12.7774	12.4492	14.6969	13.1834	46	0.614	stageii	t3	n0	NA	lungadenocarcinoma-nototherwisespecified(nos)	female	NA	r0	white	NA	677	0
TCGA-49-AAQV	0.469218	10.4401	13.3848	12.2259	10.7596	7.7714	11.5175	11.6864	13.9058	12.8888	63	0.5552	stageii	t1	n1	NA	lungadenocarcinomamixedsubtype	female	no	r0	blackorafricanamerican	nothispanicorlatino	677	1
TCGA-77-A5G6	0.377979	11.6517	12.7747	13.1423	10.172	6.593	11.4531	13.1956	14.7284	12.6873	66	0.8184	stageiii	t2	n2	m0	lungsquamouscellcarcinoma-nototherwisespecified(nos)	male	no	r0	NA	NA	678	1
TCGA-85-8350	0.521464	11.1	11.9897	12.4284	10.3021	8.3001	12.2037	12.7497	15.0649	12.6057	61	0.6028	stagei	t1	n0	m0	lungsquamouscellcarcinoma-nototherwisespecified(nos)	male	no	r0	white	nothispanicorlatino	683	0
TCGA-93-7347	0.564488	11.0306	11.8423	11.6053	10.3297	8.7453	12.5239	12.3939	13.9295	12.6191	76	0.4277	stagei	t1	n0	NA	lungadenocarcinomamixedsubtype	female	no	r0	white	nothispanicorlatino	683	0
TCGA-43-2578	0.375149	11.7493	12.8022	11.8967	10.4759	6.4971	11.5999	12.6879	15.2328	13.2028	59	0.8513	stagei	t1	n0	m0	lungsquamouscellcarcinoma-nototherwisespecified(nos)	female	no	r0	white	nothispanicorlatino	684	1
TCGA-85-8666	0.560269	11.4956	13.6875	11.9927	10.2492	8.6584	12.4278	12.0473	14.7835	13.0583	65	0.6352	stagei	t2	n0	m0	lungsquamouscellcarcinoma-nototherwisespecified(nos)	male	no	r0	white	nothispanicorlatino	687	1
TCGA-90-A4EE	0.399155	12.4338	13.5309	12.4625	10.2499	6.7021	12.4136	12.6238	14.2905	12.8409	53	0.4679	stageii	t2	n1	NA	lungsquamouscellcarcinoma-nototherwisespecified(nos)	male	no	NA	white	nothispanicorlatino	688	0
TCGA-55-A48X	0.481331	10.7486	12.3477	12.2346	10.2116	7.7454	11.9027	12.3157	13.3009	12.5298	63	0.5617	stageii	t1	n1	m0	lungadenocarcinoma-nototherwisespecified(nos)	female	no	r0	white	nothispanicorlatino	689	0
TCGA-69-7763	0.471468	10.8282	12.5873	11.6468	10.8277	7.4445	12.706	13.1082	13.3092	12.4313	69	0.6144	stagei	t1	n0	m0	lungadenocarcinomamixedsubtype	male	no	NA	white	nothispanicorlatino	690	0
TCGA-44-7659	0.608114	11.0074	12.3811	12.1085	10.4848	9.6097	11.8997	12.2164	13.276	12.455	70	0.74	stagei	t1	n0	NA	lungadenocarcinoma-nototherwisespecified(nos)	male	no	NA	white	nothispanicorlatino	691	0
TCGA-56-8623	0.510379	11.0318	11.3516	12.2303	10.0636	8.0389	12.658	12.1856	14.2103	12.6498	71	0.5632	stagei	t2	n0	NA	lungsquamouscellcarcinoma-nototherwisespecified(nos)	male	no	r0	white	nothispanicorlatino	692	1
TCGA-86-8075	0.549199	10.5252	12.2857	11.8159	10.5584	8.4956	12.6541	12.1621	14.0924	12.6811	66	0.5429	stagei	t2	n0	m0	lungadenocarcinoma-nototherwisespecified(nos)	female	no	r0	white	nothispanicorlatino	694	1
TCGA-43-6143	0.416596	11.2953	13.518	12.4148	11.267	7.1371	11.8303	13.2514	15.2003	13.2167	70	0.8458	stagei	t2	n0	m0	lungbasaloidsquamouscellcarcinoma	male	no	NA	white	nothispanicorlatino	699	0
TCGA-66-2788	0.531819	11.5694	12.7745	11.8837	10.263	8.2807	12.3833	12.8823	14.6877	13.1719	56	0.5517	stagei	t2	n0	m0	lungsquamouscellcarcinoma-nototherwisespecified(nos)	male	no	r0	NA	NA	699	0
TCGA-66-2790	0.437299	11.7677	12.8174	11.7788	11.1774	7.5229	11.8649	12.854	14.6725	12.6818	72	0.7034	stageii	t2	n1	m0	lungsquamouscellcarcinoma-nototherwisespecified(nos)	male	no	r0	NA	NA	699	0
TCGA-92-8065	0.496554	11.7818	13.1592	11.7755	10.0835	7.8935	12.1067	12.3701	13.9971	12.493	74	0.637	stageii	t3	n0	NA	lungsquamouscellcarcinoma-nototherwisespecified(nos)	female	no	NA	white	nothispanicorlatino	70	0
TCGA-66-2770	0.492429	11.4839	13.2722	12.0607	9.5208	7.6276	11.9545	12.2148	14.1194	13.2	79	0.6844	stagei	t2	n0	m0	lungsquamouscellcarcinoma-nototherwisespecified(nos)	male	NA	r0	NA	NA	700	0
TCGA-86-8280	0.472166	10.8193	12.0212	12.1749	10.5122	7.6687	12.2807	12.2173	13.6594	12.7857	54	0.5801	stageii	t2	n0	m0	lungbronchioloalveolarcarcinomanonmucinous	female	no	r0	white	nothispanicorlatino	701	0
TCGA-55-1592	0.465995	10.5511	12.3601	11.9129	10.7913	7.6394	11.9611	12.1749	13.9621	13.0181	NA	0.6978	stagei	t2	n0	m0	lungadenocarcinoma-nototherwisespecified(nos)	male	no	r0	white	nothispanicorlatino	701	1
TCGA-55-8089	0.520009	11.2308	12.2804	12.3939	10.4916	8.344	12.4099	12.3111	13.9161	12.8977	56	0.3411	stagei	t1	n0	m0	lungadenocarcinoma-nototherwisespecified(nos)	male	no	r0	white	nothispanicorlatino	702	1
TCGA-44-6148	0.38307	11.0007	11.7288	11.9905	10.8514	6.622	12.2629	12.3967	13.2639	12.6693	60	0.7473	stagei	t1	n0	m0	lungmucinousadenocarcinoma	male	no	NA	white	nothispanicorlatino	704	0
TCGA-55-7728	0.463666	10.8866	11.5632	12.5278	9.7339	7.4673	11.7983	12.5684	14.3913	12.3844	64	0.539	stagei	t2	n0	NA	mucinous(colloid)carcinoma	female	no	r0	white	nothispanicorlatino	704	0
TCGA-44-6775	0.599313	10.489	12.1993	11.9188	10.242	9.0812	12.7176	11.8682	14.092	12.9144	72	0.7367	stagei	t2	n0	NA	lungadenocarcinoma-nototherwisespecified(nos)	female	no	NA	white	hispanicorlatino	705	0
TCGA-55-7724	0.474012	10.8725	12.4218	11.4202	10.8686	7.7443	12.255	11.6691	14.0585	12.9955	76	0.5022	stagei	t2	n0	NA	lungadenocarcinoma-nototherwisespecified(nos)	female	no	r0	white	nothispanicorlatino	705	0
TCGA-78-8640	0.441243	11.0469	13.7798	12.1851	11.0365	7.3351	12.0267	12.5471	14.5585	12.6682	59	0.7109	stageii	t1	n1	m0	lungadenocarcinoma-nototherwisespecified(nos)	male	no	r0	NA	NA	7062	0
TCGA-77-6845	0.298203	11.5552	13.2426	13.0385	10.5258	5.7356	11.3962	11.7656	14.681	12.9839	69	0.9076	stageii	t3	n0	m0	lungsquamouscellcarcinoma-nototherwisespecified(nos)	male	no	r0	white	NA	708	1
TCGA-73-4659	0.48551	11.6771	13.3861	11.646	10.3571	7.6033	12.6069	12.4091	14.2437	13.5002	66	0.6262	stageiii	t2	n2	m0	lungadenocarcinoma-nototherwisespecified(nos)	male	no	r0	white	nothispanicorlatino	711	1
TCGA-60-2724	0.552827	12.1785	13.2466	11.9121	10.2287	8.6863	12.3216	12.6632	14.7622	12.8081	47	0.7219	stageiii	t3	n1	m0	lungsquamouscellcarcinoma-nototherwisespecified(nos)	male	no	r0	white	nothispanicorlatino	717	0
TCGA-44-7672	0.581237	10.774	12.7724	12.009	10.4355	8.8895	12.489	12.4951	14.5419	13.2329	52	0.4187	stagei	t1	n0	m0	lungadenocarcinoma-nototherwisespecified(nos)	female	no	NA	white	nothispanicorlatino	719	0
TCGA-55-8096	0.601793	11.0801	12.8839	12.2834	9.5267	9.1297	12.0246	12.0012	13.8516	12.7197	67	0.4737	stagei	t2	n0	NA	lungadenocarcinoma-nototherwisespecified(nos)	female	no	NA	white	nothispanicorlatino	719	1
TCGA-J2-8194	0.591691	11.0244	13.1203	12.093	10.5197	9.0016	12.9439	12.3814	13.1756	13.2108	69	0.6495	stageii	t3	n0	NA	lungadenocarcinomamixedsubtype	female	yes	NA	white	nothispanicorlatino	724	0
TCGA-78-7163	0.436986	10.6555	11.5484	11.2282	10.2702	7.108	11.4692	12.718	13.1415	13.6845	60	0.7654	stagei	t2	n0	m0	lungadenocarcinoma-nototherwisespecified(nos)	male	no	r0	white	NA	7248	0
TCGA-44-6146	0.562256	11.0842	11.3937	11.6055	10.6207	8.858	12.6455	12.2137	13.2091	13.1596	64	0.9	stageii	t3	n0	m0	lungmucinousadenocarcinoma	male	no	NA	white	nothispanicorlatino	728	0
TCGA-05-4433	0.543386	10.1431	12.0223	11.7081	10.8473	8.4939	12.4091	12.3605	14.0259	12.8776	82	0.6843	stagei	t2	n0	m0	lungadenocarcinomamixedsubtype	male	NA	r0	NA	NA	730	0
TCGA-05-4397	0.418706	11.7904	13.1572	12.0382	10.1019	7.1125	11.3845	11.6968	15.8332	13.0292	65	0.7943	stageii	t2	n1	m0	lungadenocarcinomamixedsubtype	male	NA	r0	NA	NA	731	1
TCGA-85-8052	0.481848	11.5227	13.3286	12.5993	10.638	7.9105	12.0615	12.6295	13.9943	13.096	53	0.6469	stageii	t3	n0	m0	lungsquamouscellcarcinoma-nototherwisespecified(nos)	male	no	r0	white	nothispanicorlatino	734	0
TCGA-22-4595	0.540921	10.7294	12.9528	12.2766	9.913	8.1246	12.3427	13.0161	14.629	13.5492	57	0.8806	stageiii	t3	n2	NA	lungsquamouscellcarcinoma-nototherwisespecified(nos)	male	yes	r0	white	NA	734	1
TCGA-86-A4JF	0.444162	11.0873	13.1457	12.1284	9.7323	7.0064	11.8137	12.5036	14.2594	12.9699	56	0.6573	stageii	t3	n0	m0	lungadenocarcinoma-nototherwisespecified(nos)	male	no	r0	white	nothispanicorlatino	737	1
TCGA-J2-8192	0.55011	10.7889	11.6749	11.741	10.6291	8.6841	12.7286	11.7857	13.3619	12.3961	65	0.5494	stageii	t2	n1	NA	lungadenocarcinoma-nototherwisespecified(nos)	female	no	NA	white	nothispanicorlatino	739	0
TCGA-MP-A4TC	0.572351	10.7715	12.632	12.032	10.5059	8.7268	12.6386	13.0443	14.1485	12.8888	77	0.5243	stageiii	t1	n2	m0	lungadenocarcinoma-nototherwisespecified(nos)	male	no	r0	white	nothispanicorlatino	74	1
TCGA-86-8073	0.45361	10.7116	12.6211	12.0647	11.0217	7.5304	12.2059	12.2734	14.1306	12.4044	58	0.6105	stagei	t2	n0	m0	lungbronchioloalveolarcarcinomanonmucinous	male	no	r0	white	nothispanicorlatino	740	0
TCGA-39-5029	0.633191	12.315	12.0941	11.3225	11.2238	10.1787	12.2207	12.9631	14.4046	13.3769	67	0.5575	stageiii	t1	n2	m0	lungsquamouscellcarcinoma-nototherwisespecified(nos)	male	no	r0	white	hispanicorlatino	740	1
TCGA-85-A4PA	0.322216	11.7199	12.0518	13.1409	10.002	5.817	11.9113	12.505	14.5553	12.8611	61	0.1477	stagei	t2	n0	m0	lungsquamouscellcarcinoma-nototherwisespecified(nos)	male	no	r0	white	nothispanicorlatino	741	0
TCGA-MP-A4TH	0.500599	11.105	12.1598	12.5725	10.2191	7.9555	12.4257	12.6884	13.0107	12.9151	70	0.5225	stagei	t1	n0	m0	lungadenocarcinoma-nototherwisespecified(nos)	female	no	r0	white	nothispanicorlatino	741	0
TCGA-99-7458	0.559585	10.3906	12.3996	11.6297	10.6739	8.6882	12.7239	11.4269	13.1957	12.8208	74	0.4759	stageiii	t4	n0	m0	lungbronchioloalveolarcarcinomanonmucinous	female	no	r0	white	nothispanicorlatino	747	0
TCGA-43-6647	0.502672	10.7359	12.6322	11.8739	11.6163	8.0558	13.03	13.0371	14.2531	13.0779	69	0.3975	stageii	t2	n1	NA	lungsquamouscellcarcinoma-nototherwisespecified(nos)	female	no	NA	white	nothispanicorlatino	757	0
TCGA-90-6837	0.49491	12.0414	12.5129	12.2365	10.3568	7.8626	13.1065	12.3887	14.8987	12.9076	64	0.5552	stageii	t3	n0	NA	lungsquamouscellcarcinoma-nototherwisespecified(nos)	male	no	r0	white	nothispanicorlatino	758	0
TCGA-66-2783	0.429213	11.3126	12.9288	12.1405	10.3769	7.137	11.7132	12.4241	14.7401	13.1358	67	0.7488	stageiii	t2	n3	m0	lungsquamouscellcarcinoma-nototherwisespecified(nos)	male	yes	r2	NA	NA	759	0
TCGA-55-6984	0.628601	10.1396	12.9455	12.2348	10.476	9.4889	12.436	12.4168	13.2311	12.8575	NA	0.7928	stageii	t2	n1	m0	lungadenocarcinoma-nototherwisespecified(nos)	female	no	NA	white	nothispanicorlatino	760	1
TCGA-05-4430	0.566741	11.3299	12.742	11.3328	10.4254	8.7946	12.2137	12.5183	14.6246	12.7275	59	0.4406	stagei	t2	n0	m0	lungadenocarcinomamixedsubtype	female	NA	r0	NA	NA	761	0
TCGA-05-4432	0.452914	11.5616	13.1981	11.7584	10.4104	7.2817	11.9872	12.8894	14.4326	13.9685	66	0.6573	stageii	t2	n1	m0	lungadenocarcinomamixedsubtype	male	no	r0	NA	NA	761	0
TCGA-44-2668	0.554665	11.0763	13.2373	11.9394	10.3533	8.6182	12.2724	11.9253	15.2525	13.2163	51	0.4297	stagei	t2	n0	m0	lungadenocarcinoma-nototherwisespecified(nos)	male	no	r0	white	nothispanicorlatino	761	1
TCGA-66-2759	0.449177	12.1713	12.8446	11.3663	10.393	7.5124	12.039	11.5114	14.3983	13.0028	66	0.6908	stageiii	t2	n2	m0	lungsquamouscellcarcinoma-nototherwisespecified(nos)	male	yes	r0	NA	NA	762	0
TCGA-85-8048	0.477926	11.7026	12.8728	12.6945	9.9164	7.758	12.1723	11.8378	14.2061	12.7739	62	0.3604	stagei	t1	n0	m0	lungsquamouscellcarcinoma-nototherwisespecified(nos)	male	no	r0	white	nothispanicorlatino	765	0
TCGA-63-A5MP	0.402728	11.4705	12.4856	12.9672	10.1614	7.0059	11.7458	11.5729	14.6865	12.6726	56	0.6573	stageii	t2	n1	m0	lungsquamouscellcarcinoma-nototherwisespecified(nos)	male	yes	r0	NA	NA	769	0
TCGA-55-7815	0.581482	10.8294	12.8338	10.8413	10.6167	9.0445	12.2311	10.9866	13.5053	13.5057	76	0.4681	stagei	t2	n0	NA	lungadenocarcinoma-nototherwisespecified(nos)	male	no	r0	NA	NA	773	0
TCGA-97-7554	0.566518	10.6571	12.4762	11.4361	10.7401	8.6482	12.9474	12.2922	13.7954	12.9954	83	0.5815	stageiii	t2	n2	m0	lungpapillaryadenocarcinoma	female	no	r0	white	nothispanicorlatino	775	0
TCGA-50-6592	0.610023	11.5322	12.5821	11.6874	10.746	9.4311	12.5263	13.2481	14.456	13.0168	71	0.4683	stagei	t2	n0	m0	lungadenocarcinoma-nototherwisespecified(nos)	female	yes	NA	white	nothispanicorlatino	777	1
TCGA-91-6835	0.509275	10.4141	13.1628	11.964	10.5696	8.0381	12.1926	11.8428	13.7937	12.5636	81	0.3848	stagei	t1	n0	m0	lungadenocarcinoma-nototherwisespecified(nos)	female	no	r0	white	nothispanicorlatino	79	0
TCGA-66-2786	0.460057	12.0374	12.7727	12.2511	10.2742	7.6108	11.9319	12.8022	15.0561	12.5275	68	0.6573	stagei	t1	n0	m0	lungsquamouscellcarcinoma-nototherwisespecified(nos)	female	no	r0	NA	NA	790	0
TCGA-05-4426	0.589982	11.0428	11.9213	11.4259	10.7595	9.2052	12.5089	12.5009	13.9448	12.749	71	0.8361	stagei	t2	n0	m0	lungadenocarcinomamixedsubtype	male	NA	r0	NA	NA	791	0
TCGA-05-4427	0.579648	10.9522	12.7652	11.6728	10.7899	8.8694	13.1491	12.0895	14.0149	13.1776	65	0.6325	stageii	t2	n1	m0	lungadenocarcinomamixedsubtype	female	no	r0	NA	NA	791	0
TCGA-55-8513	0.498491	10.9606	11.9842	11.8355	10.446	8.0218	12.1645	12.1977	13.6193	12.6549	77	0.5425	stageii	t3	n0	NA	mucinous(colloid)carcinoma	female	no	r0	white	nothispanicorlatino	791	0
TCGA-78-7539	0.573644	10.6724	13.4649	11.8473	9.7316	8.5143	12.1665	12.5822	13.454	12.8517	75	0.6168	stageii	t2	n0	m0	lungadenocarcinomamixedsubtype	female	no	r0	white	NA	791	0
TCGA-34-2596	0.364683	12.1381	12.6805	12.3338	10.551	6.2913	12.4953	12.9192	14.9973	12.8062	70	0.7665	stageii	t2	n1	m0	lungsquamouscellcarcinoma-nototherwisespecified(nos)	male	no	r0	white	nothispanicorlatino	80	1
TCGA-38-7271	0.486033	10.8906	12.5187	11.9265	10.4184	7.6759	12.4303	12.4668	13.6423	12.8906	72	0.3431	stagei	t1	n0	m0	lungadenocarcinoma-nototherwisespecified(nos)	female	no	r0	white	nothispanicorlatino	800	1
TCGA-77-8143	0.343383	11.4604	12.8399	13.0239	10.543	6.1064	12.1943	12.3211	14.9814	12.6061	76	0.7792	stageiii	t2	n2	m0	lungsquamouscellcarcinoma-nototherwisespecified(nos)	male	yes	r0	NA	NA	803	1
TCGA-34-8456	0.426424	11.0611	12.053	12.4825	10.5255	7.111	12.0742	12.9168	14.3959	12.6913	71	0.773	stageii	t2	n1	m0	lungsquamouscellcarcinoma-nototherwisespecified(nos)	female	no	r0	white	nothispanicorlatino	804	0
TCGA-NC-A5HT	0.457849	11.454	12.5318	12.3942	10.6906	7.5712	12.3428	12.3442	13.9821	13.8837	69	0.6573	stageiii	t3	n1	m0	lungsquamouscellcarcinoma-nototherwisespecified(nos)	male	no	r0	white	NA	804	0
TCGA-86-A4P8	0.478094	11.0838	10.858	12.2331	10.001	7.7188	12.5157	12.0453	13.3733	12.2994	59	0.5144	stageiii	t1	n2	NA	lungadenocarcinoma-nototherwisespecified(nos)	female	yes	NA	white	nothispanicorlatino	805	0
TCGA-86-8674	0.460228	11.1494	13.4359	12.197	10.205	7.1845	12.2259	13.2535	13.5387	13.5063	50	0.6611	stageii	t2	n1	m0	lungpapillaryadenocarcinoma	male	no	r0	white	nothispanicorlatino	806	0
TCGA-78-7220	0.445593	11.8742	12.7916	11.7617	10.2068	7.3859	11.8198	12.0644	14.3841	13.1351	53	0.7356	stageiii	t2	n2	m0	lungadenocarcinomamixedsubtype	female	yes	r0	white	NA	807	1
TCGA-44-4112	0.61874	11.5641	13.3152	11.0476	10.6868	9.6693	11.8871	12.2351	14.5159	12.6125	60	0.6708	stagei	t2	n0	m0	lungadenocarcinoma-nototherwisespecified(nos)	female	no	r0	white	nothispanicorlatino	808	1
TCGA-94-8491	0.573073	11.6026	12.7003	12.2378	10.5437	9.0717	12.0434	13.4442	14.497	12.2628	73	0.6167	stageii	t2	n1	m0	lungsquamouscellcarcinoma-nototherwisespecified(nos)	male	no	NA	white	NA	810	0
TCGA-69-8453	0.510646	11.0832	12.1671	12.2879	10.2645	8.0585	12.3391	12.8188	14.5672	12.6519	77	0.4925	stageii	t3	n0	NA	mucinous(colloid)carcinoma	male	no	NA	white	nothispanicorlatino	813	0
TCGA-85-8071	0.506598	11.1383	12.1831	12.2913	9.7018	8.0012	11.6151	12.6041	13.8843	13.4133	52	0.9177	stageii	t1	n1	m0	lungsquamouscellcarcinoma-nototherwisespecified(nos)	male	no	r0	white	nothispanicorlatino	815	0
TCGA-60-2725	0.515514	11.5158	12.6672	12.1032	10.3281	8.2478	12.116	12.342	15.0702	13.1241	74	0.4323	stagei	t2	n0	m0	lungsquamouscellcarcinoma-nototherwisespecified(nos)	male	no	r0	white	nothispanicorlatino	816	0
TCGA-56-8307	0.312322	11.8911	13.0575	12.5254	10.7019	5.5944	12.3985	12.695	14.6644	13.866	55	0.6589	stageii	t3	n0	m0	lungsquamouscellcarcinoma-nototherwisespecified(nos)	female	no	r0	white	nothispanicorlatino	818	0
TCGA-92-7340	0.550973	11.4893	12.871	11.9059	10.0134	8.399	12.6058	12.6332	14.7073	13.0441	45	0.6093	stageii	t2	n1	NA	lungsquamouscellcarcinoma-nototherwisespecified(nos)	female	no	r1	white	nothispanicorlatino	82	0
TCGA-98-A53C	0.542833	11.2018	11.5114	12.2669	10.2164	8.6385	12.4303	12.0626	13.6313	12.7253	77	0.3703	stagei	t1	n0	m0	lungsquamouscellcarcinoma-nototherwisespecified(nos)	female	no	r0	white	nothispanicorlatino	822	0
TCGA-22-1016	0.529608	11.4301	12.4257	12.122	10.3058	8.3834	12.3765	12.4953	14.2701	12.6183	65	0.495	stagei	t2	n0	m0	lungsquamouscellcarcinoma-nototherwisespecified(nos)	male	no	r0	white	nothispanicorlatino	822	1
TCGA-55-7570	0.410654	11.696	13.6153	12.6112	10.292	6.9829	11.5695	12.3206	14.8395	13.0398	60	0.7034	stagei	t1	n0	NA	lungadenocarcinoma-nototherwisespecified(nos)	male	no	r0	blackorafricanamerican	nothispanicorlatino	824	0
TCGA-83-5908	0.528087	10.9581	13.7263	12.2852	10.6872	8.2937	12.2867	12.7597	14.7302	12.4709	59	0.4854	stagei	t1	n0	m0	lungadenocarcinoma-nototherwisespecified(nos)	female	no	r0	white	nothispanicorlatino	824	0
TCGA-98-A538	0.406762	11.2078	12.343	12.164	10.6911	6.8596	12.1718	12.8157	14.4115	12.3365	67	0.7019	stageii	t3	n0	m0	lungsquamouscellcarcinoma-nototherwisespecified(nos)	male	no	r0	white	nothispanicorlatino	826	0
TCGA-33-AASL	0.194493	10.4654	12.196	12.3405	10.4917	4.0437	11.4608	12.387	14.3808	12.31	57	0.8464	stagei	t1	n0	NA	lungsquamouscellcarcinoma-nototherwisespecified(nos)	female	no	r0	blackorafricanamerican	nothispanicorlatino	826	1
TCGA-85-A50M	0.6211	10.7831	12.5766	11.6088	10.5562	9.3844	12.7333	12.5926	14.3151	12.7085	47	0.7019	stageii	t2	n0	m0	lungsquamouscellcarcinoma-nototherwisespecified(nos)	male	no	r0	asian	nothispanicorlatino	826	1
TCGA-MN-A4N1	0.512399	11.2336	12.9286	11.8379	9.9958	8.0007	11.8093	12.7767	14.6116	12.9999	60	0.8378	stageii	t2	n1	m0	lungadenocarcinoma-nototherwisespecified(nos)	male	no	r0	blackorafricanamerican	nothispanicorlatino	827	0
TCGA-18-5595	0.591177	11.5134	12.8523	12.7309	9.9582	8.9613	12.8514	12.7376	14.7769	13.3062	50	0.9493	stagei	t2	n0	m0	lungsquamouscellcarcinoma-nototherwisespecified(nos)	male	NA	r0	NA	NA	827	1
TCGA-50-8460	0.535848	10.5014	12.3503	12.0568	10.4952	8.2478	12.7137	12.6515	13.9002	12.5883	74	0.5551	stagei	t1	n0	m0	lungpapillaryadenocarcinoma	male	yes	r0	white	nothispanicorlatino	829	0
TCGA-68-7755	0.524239	11.3861	12.5264	12.0574	9.7825	8.164	12.0207	12.2303	14.6455	13.7469	60	0.7922	stageii	t1	n1	m0	lungsquamouscellcarcinoma-nototherwisespecified(nos)	female	no	NA	white	nothispanicorlatino	83	0
TCGA-95-8039	0.492745	10.4952	12.242	12.2642	10.5378	8.0285	11.9558	11.7886	13.8824	12.46	72	0.5954	stagei	t1	n0	NA	lungacinaradenocarcinoma	male	no	NA	white	nothispanicorlatino	830	0
TCGA-77-8144	0.562846	11.1347	13.9171	12.9906	9.2007	8.3535	12.2075	12.6109	15.0795	12.7035	70	0.6782	stagei	t2	n0	m0	lungsquamouscellcarcinoma-nototherwisespecified(nos)	male	no	r0	NA	NA	833	0
TCGA-86-8671	0.514972	11.0455	11.6428	12.279	10.0567	8.1255	12.4115	12.3076	13.9919	12.8395	72	0.3802	stageii	t2	n1	m0	lungpapillaryadenocarcinoma	female	no	r0	white	nothispanicorlatino	839	0
TCGA-95-8494	0.419543	11.241	12.2474	12.3101	10.9961	7.2901	12.2771	11.6837	14.9311	12.14	67	0.6973	stageii	t2	n1	m0	lungadenocarcinoma-nototherwisespecified(nos)	male	no	NA	white	nothispanicorlatino	84	0
TCGA-MN-A4N5	0.612759	10.6117	12.775	12.2237	9.6855	9.1919	12.2714	12.1691	13.4418	12.0387	63	0.6829	stagei	t1	n0	m0	lungadenocarcinoma-nototherwisespecified(nos)	male	no	r0	white	nothispanicorlatino	84	0
TCGA-98-8020	0.707131	11.3837	12.9079	12.4225	10.2118	10.449	13.1622	13.0321	14.4793	12.9582	56	0.5991	stageiii	t2	n2	m0	lungsquamouscellcarcinoma-nototherwisespecified(nos)	female	no	r0	blackorafricanamerican	nothispanicorlatino	84	1
TCGA-77-A5GF	0.459965	10.7781	12.8979	12.514	9.9754	7.2835	12.0522	12.1319	13.8479	13.8197	70	0.8082	stageii	t2	n1	m0	lungsquamouscellcarcinoma-nototherwisespecified(nos)	male	no	r0	NA	NA	840	1
TCGA-91-6847	0.337668	10.5717	13.0837	12.6316	11.0823	6.009	11.9291	12.5621	15.0693	12.6339	62	0.9191	stagei	t2	n0	NA	lungadenocarcinoma-nototherwisespecified(nos)	female	yes	NA	white	nothispanicorlatino	842	0
TCGA-96-A4JL	0.31119	11.4155	12.8723	12.7679	10.9937	5.7568	12.4016	12.2105	14.1759	12.6349	78	0.4837	stageii	t2	n1	m0	lungsquamouscellcarcinoma-nototherwisespecified(nos)	female	no	r0	asian	nothispanicorlatino	842	0
TCGA-44-6147	0.484806	10.9074	12.4611	11.7022	10.7552	7.8418	12.2268	12.3238	13.6357	12.649	67	0.7875	stagei	t1	NA	m0	lungadenocarcinoma-nototherwisespecified(nos)	female	no	NA	white	nothispanicorlatino	845	0
TCGA-43-5670	0.601381	11.2532	12.125	12.661	10.4342	9.4073	12.4126	12.8681	14.3518	13.0002	70	0.7508	stageii	t2	n0	m0	lungsquamouscellcarcinoma-nototherwisespecified(nos)	male	no	NA	white	nothispanicorlatino	849	0
TCGA-18-4086	0.518511	11.1927	12.8228	11.867	10.3269	8.242	11.8772	12.4488	15.1485	12.6137	64	0.6836	stagei	t2	n0	m0	lungsquamouscellcarcinoma-nototherwisespecified(nos)	male	NA	r0	NA	NA	85	1
TCGA-44-5645	0.475335	10.7795	11.9426	11.9025	10.7471	7.8377	12.1116	11.9875	13.4101	12.7118	61	0.7167	stagei	t1	NA	NA	lungadenocarcinoma-nototherwisespecified(nos)	female	no	NA	blackorafricanamerican	nothispanicorlatino	852	0
TCGA-49-4487	0.438522	11.1611	13.1256	12.5731	10.1707	7.0582	12.3152	12.4315	14.7507	12.6047	72	0.4429	stagei	t1	n0	m0	lungadenocarcinoma-nototherwisespecified(nos)	female	yes	r0	white	nothispanicorlatino	855	1
TCGA-52-7622	0.513172	11.2599	12.449	12.6168	10.3513	8.2468	12.05	12.3275	14.2069	14.5386	62	0.5485	stagei	t1	n0	m0	lungsquamouscellcarcinoma-nototherwisespecified(nos)	female	no	r0	white	hispanicorlatino	862	0
TCGA-86-8673	0.495654	11.2573	13.2773	11.736	10.9648	7.9941	12.457	12.321	14.4084	12.4886	61	0.7244	stagei	t2	n0	m0	lungbronchioloalveolarcarcinomanonmucinous	male	no	r0	white	nothispanicorlatino	862	0
TCGA-44-5644	0.431977	12.2951	12.9579	12.0899	9.7351	7.2156	11.7467	11.7787	14.0642	12.6976	51	0.8198	stagei	t2	n0	NA	lungadenocarcinoma-nototherwisespecified(nos)	female	no	NA	white	nothispanicorlatino	863	0
TCGA-64-5779	0.477281	11.5386	11.9682	12.0456	9.8684	7.6778	12.1181	12.1415	13.9622	12.7676	61	0.6064	stageiii	t2	n2	m0	lungacinaradenocarcinoma	male	yes	r0	white	nothispanicorlatino	864	0
TCGA-38-4629	0.626957	11.1702	13.0698	11.6497	9.7655	9.248	12.4577	12.5643	15.5418	13.0786	68	0.4569	stageii	t3	n0	m0	lungadenocarcinoma-nototherwisespecified(nos)	male	no	r0	white	nothispanicorlatino	864	1
TCGA-64-5815	0.572242	10.6998	12.3706	11.7486	10.6199	8.8123	12.5956	12.5602	14.1425	12.7556	74	0.5551	stageii	t2	n1	m0	lungadenocarcinomamixedsubtype	male	no	r0	white	nothispanicorlatino	866	0
TCGA-37-A5EM	0.510224	10.935	12.8136	12.4258	10.2692	8.1012	12.3213	11.8188	14.6924	12.6162	49	0.604	stageii	t2	n0	m0	lungsquamouscellcarcinoma-nototherwisespecified(nos)	male	no	NA	white	nothispanicorlatino	867	0
TCGA-49-4488	0.615726	11.4267	13.3701	11.7505	10.4704	9.6586	11.8699	12.0214	13.8452	12.544	74	0.6937	stagei	t1	n0	NA	lungadenocarcinoma-nototherwisespecified(nos)	female	no	r0	white	nothispanicorlatino	869	1
TCGA-95-7562	0.49009	10.2569	13.0473	11.9045	10.6424	7.7306	11.9686	12.2967	14.7324	13.5934	71	0.6951	stageii	t2	n1	m0	lungadenocarcinoma-nototherwisespecified(nos)	male	no	NA	blackorafricanamerican	nothispanicorlatino	87	1
TCGA-55-7281	0.529705	10.1367	12.4057	11.9581	10.2851	7.9559	12.5765	12.9122	14.5641	13.4585	70	0.5588	stagei	t1	n0	m0	lungadenocarcinoma-nototherwisespecified(nos)	female	no	r0	white	NA	872	0
TCGA-49-AAR4	0.526099	11.0525	12.2754	12.5145	10.179	8.3806	12.0911	12.5048	14.0133	12.171	51	0.5243	stageiii	t2	n2	NA	lungadenocarcinoma-nototherwisespecified(nos)	male	yes	r0	blackorafricanamerican	nothispanicorlatino	879	1
TCGA-NC-A5HL	0.243648	11.3624	12.0705	12.8086	10.5305	4.9407	11.9765	11.0317	14.2535	14.0995	73	0.7243	stageii	t2	n0	m0	lungsquamouscellcarcinoma-nototherwisespecified(nos)	male	no	r0	white	NA	88	1
TCGA-56-1622	0.458909	11.1089	12.7551	12.5299	9.7297	7.1845	12.1778	12.7942	14.5089	12.6839	58	0.9224	stagei	t2	n0	m0	lungsquamouscellcarcinoma-nototherwisespecified(nos)	male	no	r0	white	nothispanicorlatino	881	1
TCGA-05-5425	0.461448	11.7305	13.5185	11.4096	10.5988	7.6768	11.4807	12.3312	14.3493	12.4825	68	0.523	stageii	t2	n1	m0	lungadenocarcinomamixedsubtype	male	yes	r0	NA	NA	882	0
TCGA-44-7670	0.458453	11.845	12.8727	12.5393	10.2249	7.6512	11.5512	12.6598	15.2949	13.2365	47	0.7263	stageii	t1	n1	m0	lungadenocarcinoma-nototherwisespecified(nos)	female	no	NA	white	hispanicorlatino	882	0
TCGA-55-8206	0.368389	10.8637	11.814	12.101	10.5271	6.4807	11.786	11.9393	13.319	12.1833	56	0.5991	stagei	t1	n0	m0	lungadenocarcinoma-nototherwisespecified(nos)	male	no	r0	white	nothispanicorlatino	888	0
TCGA-44-7671	0.526672	10.8015	13.2034	12.0106	10.8235	8.167	12.8885	12.5284	13.1639	13.2101	64	0.7982	stagei	t2	n0	m0	lungadenocarcinomamixedsubtype	male	no	NA	blackorafricanamerican	nothispanicorlatino	889	0
TCGA-55-7995	0.397463	10.6786	11.9627	11.9995	10.2332	6.6923	11.7598	11.6148	14.2862	13.1457	73	0.5924	stagei	t1	n0	m0	lungadenocarcinoma-nototherwisespecified(nos)	female	no	r0	white	nothispanicorlatino	889	0
TCGA-90-7767	0.478772	11.3763	13.4836	12.4383	10.4102	7.4338	13.034	12.4023	14.6271	14.1591	56	0.6306	stageii	t2	n1	NA	lungsquamouscellcarcinoma-nototherwisespecified(nos)	male	NA	r0	white	nothispanicorlatino	89	0
TCGA-43-8118	0.496695	11.3107	12.5784	13.1396	9.904	7.9448	12.1222	12.2877	14.865	13.5542	55	0.6635	stagei	t1	n0	m0	lungsquamouscellcarcinoma-nototherwisespecified(nos)	female	no	NA	white	nothispanicorlatino	89	1
TCGA-86-A456	0.566027	10.8788	12.1615	12.1132	9.6672	8.7255	12.157	11.6899	13.309	12.4455	78	0.5977	stagei	t1	n0	m0	lungpapillaryadenocarcinoma	female	no	r0	asian	nothispanicorlatino	896	0
TCGA-49-4510	0.514606	10.7176	12.2442	11.56	10.4417	8.1813	11.9064	12.5534	13.4918	11.8723	51	0.7697	stageii	t2	n1	m0	lungadenocarcinoma-nototherwisespecified(nos)	female	yes	r0	blackorafricanamerican	nothispanicorlatino	896	1
TCGA-MP-A4TE	0.439501	12.1042	13.5325	11.7995	10.3128	7.1405	12.1412	12.795	13.9527	13.48	56	0.7516	stageii	t2	n0	NA	lungadenocarcinoma-nototherwisespecified(nos)	male	no	NA	white	nothispanicorlatino	896	1
TCGA-77-6842	0.415407	11.6634	12.3128	12.535	10.5018	6.7461	12.9484	12.7872	15.1967	14.8059	79	0.511	stageii	t2	n1	m0	lungsquamouscellcarcinoma-nototherwisespecified(nos)	male	no	r0	white	NA	899	1
TCGA-55-8085	0.471639	11.3368	13.5663	12.2657	10.2927	7.4822	12.4726	12.0959	14.1543	13.1553	64	0.6248	stagei	t1	n0	m0	lungpapillaryadenocarcinoma	male	no	r0	white	nothispanicorlatino	904	0
TCGA-49-4512	0.560111	11.1737	12.8138	11.8162	10.0066	8.549	12.3317	12.6287	14.179	12.5473	69	0.669	stageiii	t2	n2	NA	lungadenocarcinoma-nototherwisespecified(nos)	female	no	r1	white	nothispanicorlatino	905	1
TCGA-60-2722	0.446348	11.5023	13.8012	12.5593	10.5102	7.2917	12.2237	12.5201	14.7176	12.9005	66	0.9121	stageii	t2	n1	m0	lungsquamouscellcarcinoma-nototherwisespecified(nos)	male	no	r0	white	nothispanicorlatino	908	0
TCGA-05-4415	0.527115	11.4552	14.0754	12.1356	10.8473	8.3658	12.2322	12.7387	14.7496	13.3505	57	0.8018	stageiii	t4	n2	m0	lungadenocarcinomamixedsubtype	male	no	r0	NA	NA	91	1
TCGA-58-A46N	0.37688	12.0194	13.0476	12.5943	10.4738	6.6432	11.6219	12.8381	14.1589	13.1735	52	0.902	stagei	t2	n0	m0	lungbasaloidsquamouscellcarcinoma	male	no	r0	white	nothispanicorlatino	910	0
TCGA-62-A472	0.568034	11.2888	12.8337	12.0301	10.4872	9.0179	12.2462	11.8926	14.0304	12.0692	70	0.7466	stageii	t3	n0	m0	lungadenocarcinoma-nototherwisespecified(nos)	male	no	r0	white	nothispanicorlatino	910	0
TCGA-85-A513	0.521908	11.2317	12.0853	12.8434	9.5972	8.1311	12.3131	12.6102	13.361	12.5998	60	0.4337	stagei	t1	NA	m0	lungsquamouscellcarcinoma-nototherwisespecified(nos)	female	no	r0	asian	nothispanicorlatino	910	0
TCGA-51-4081	0.504596	11.529	12.4683	12.3931	10.6574	8.3824	11.9299	12.1129	14.0442	13.0222	55	0.827	stageii	t2	n1	m0	lungsquamouscellcarcinoma-nototherwisespecified(nos)	male	no	r0	white	nothispanicorlatino	911	0
TCGA-58-8390	0.377872	11.4613	12.8649	12.6618	10.8332	6.5191	12.338	12.8257	14.7873	12.9238	70	0.734	stageii	t2	n0	m0	lungsquamouscellcarcinoma-nototherwisespecified(nos)	male	no	r0	white	nothispanicorlatino	911	0
TCGA-85-7844	0.499393	11.1632	12.4923	12.2834	10.2781	8.0101	12.1795	12.2041	14.3313	12.6903	71	0.6146	stagei	t2	n0	m0	lungsquamouscellcarcinoma-nototherwisespecified(nos)	male	no	r0	white	nothispanicorlatino	911	0
TCGA-05-4420	0.423092	12.5263	12.1726	11.7204	10.2405	7.3808	11.7391	11.4854	14.8462	12.7411	41	0.7413	stagei	t2	n0	m0	lungadenocarcinomamixedsubtype	male	no	r0	NA	NA	912	0
TCGA-05-4424	0.471336	10.8345	12.9922	11.5728	10.6674	7.2934	12.7045	12.954	14.5921	13.4661	70	0.5353	stageii	t3	n0	m0	lungadenocarcinomamixedsubtype	male	yes	r1	NA	NA	913	0
TCGA-66-2792	0.489625	11.4838	12.4093	12.2495	10.651	8.0787	12.1474	12.0002	15.0223	13.4578	58	0.7887	stageii	t2	n1	m0	lungsquamouscellcarcinoma-nototherwisespecified(nos)	male	no	r0	NA	NA	913	0
TCGA-22-5485	0.483777	10.6701	13.9213	12.511	10.6924	7.5782	11.9161	13.8927	15.1795	13.2921	58	0.8083	stagei	t1	n0	m0	lungsquamouscellcarcinoma-nototherwisespecified(nos)	female	no	r0	white	NA	916	1
TCGA-66-2773	0.465546	11.0692	13.0379	12.0828	10.0148	7.482	11.81	12.1314	14.6077	11.9354	69	0.6509	stagei	t2	n0	m0	lungsquamouscellcarcinoma-nototherwisespecified(nos)	male	NA	r0	NA	NA	92	1
TCGA-85-A4CL	0.392497	11.4474	13.4816	12.6032	10.7115	6.7983	11.9179	11.7204	14.3963	14.1244	65	0.6834	stagei	t1	n0	m0	lungsquamouscellcarcinoma-nototherwisespecified(nos)	male	no	r0	white	nothispanicorlatino	921	1
TCGA-73-4675	0.45884	11.3681	12.3341	11.8733	10.8	7.4948	12.4346	12.8188	14.4877	13.1124	59	0.7027	stageiii	t3	n1	m0	lungadenocarcinoma-nototherwisespecified(nos)	male	no	NA	white	nothispanicorlatino	922	1
TCGA-52-7810	0.619983	12.0959	13.042	12.4132	10.6353	9.845	12.0463	12.8802	14.5519	13.5856	60	0.7048	stageii	t3	n0	m0	lungsquamouscellcarcinoma-nototherwisespecified(nos)	female	yes	NA	white	nothispanicorlatino	923	0
TCGA-56-7580	0.414874	11.9172	13.0268	12.6944	10.1459	7.034	11.5671	13.0148	14.9035	12.6805	84	0.666	stagei	t2	n0	m0	lungsquamouscellcarcinoma-nototherwisespecified(nos)	male	no	r0	white	nothispanicorlatino	925	0
TCGA-85-A4QQ	0.546402	11.5082	12.9305	12.3897	10.2353	8.5038	12.4103	12.9333	14.7906	13.045	68	0.6573	stagei	t2	n0	m0	lungsquamouscellcarcinoma-nototherwisespecified(nos)	male	no	r0	white	nothispanicorlatino	927	1
TCGA-53-7626	0.449424	10.5896	12.0032	11.7663	10.4297	7.1881	12.2558	12.5013	13.9705	12.9615	76	0.5549	stageii	t1	n1	m0	lungadenocarcinoma-nototherwisespecified(nos)	female	no	r0	white	nothispanicorlatino	929	1
TCGA-85-8072	0.393385	11.1541	12.8111	12.0383	10.0916	6.5865	11.4607	12.2796	14.2424	13.5241	60	0.7465	stagei	t1	n0	m0	lungsquamouscellcarcinoma-nototherwisespecified(nos)	male	no	r0	white	nothispanicorlatino	932	0
TCGA-98-8022	0.478723	11.2067	12.7073	12.4336	10.2406	7.6317	12.0808	13.0435	14.0479	13.3284	61	0.5867	stagei	t1	n0	m0	lungsquamouscellcarcinoma-nototherwisespecified(nos)	male	no	r0	white	nothispanicorlatino	933	1
TCGA-98-8021	0.498179	10.8076	12.1327	12.117	10.366	7.8838	12.2652	12.7332	14.3138	12.6514	75	0.7345	stagei	t1	n0	m0	lungsquamouscellcarcinoma-nototherwisespecified(nos)	female	no	r0	white	nothispanicorlatino	937	0
TCGA-77-A5GB	0.563499	10.9211	12.6903	12.7258	9.6565	8.4859	12.6366	12.4269	14.3245	12.9005	90	0.6358	stagei	t2	NA	m0	lungsquamouscellcarcinoma-nototherwisespecified(nos)	male	no	r0	NA	NA	937	1
TCGA-86-8669	0.416622	11.4972	12.8914	11.9032	10.196	6.854	12.0864	11.9799	13.6921	13.6204	64	0.6974	stagei	t1	n0	m0	lungadenocarcinoma-nototherwisespecified(nos)	male	no	r0	white	nothispanicorlatino	938	0
TCGA-85-8353	0.543299	10.7821	13.0668	12.2245	9.9448	8.2571	12.5165	11.794	14.5332	13.601	72	0.5628	stageiii	t3	n1	m0	lungsquamouscellcarcinoma-nototherwisespecified(nos)	male	no	r0	white	nothispanicorlatino	94	1
TCGA-85-A4JB	0.483595	11.2422	12.5699	12.7711	9.6413	7.6114	11.7617	13.0836	14.4193	13.5372	74	0.7019	stageii	t3	n0	m0	lungsquamouscellcarcinoma-nototherwisespecified(nos)	male	no	r0	white	nothispanicorlatino	942	0
TCGA-86-8278	0.551106	10.5562	12.2738	12.0206	10.0227	8.4871	12.0743	12.2579	13.838	13.1469	63	0.6614	stageii	t2	n1	m0	lungadenocarcinoma-nototherwisespecified(nos)	female	no	r0	white	nothispanicorlatino	944	0
TCGA-86-8279	0.590569	10.8634	12.892	12.2142	10.3059	9.1334	12.1965	12.3509	14.0752	12.4784	46	0.6975	stageii	t2	n1	m0	lungadenocarcinoma-nototherwisespecified(nos)	male	yes	r0	white	nothispanicorlatino	949	0
TCGA-78-7535	0.509089	10.5053	12.801	12.0554	10.2472	7.9726	11.9552	12.4602	14.1161	12.4916	45	0.7835	stagei	t2	n0	m0	lungadenocarcinoma-nototherwisespecified(nos)	male	no	r0	white	NA	949	1
TCGA-MP-A4TA	0.465552	11.3253	12.9168	12.421	10.4594	7.727	11.7773	12.2007	15.5795	12.4979	75	0.5554	stagei	t1	n0	m0	lungadenocarcinoma-nototherwisespecified(nos)	female	no	r0	white	nothispanicorlatino	950	1
TCGA-56-7579	0.363434	11.6626	13.1068	11.8729	10.2519	6.2504	11.8413	11.956	14.0038	12.9759	61	0.6465	stageiii	t3	n1	m0	lungsquamouscellcarcinoma-nototherwisespecified(nos)	male	yes	r0	white	nothispanicorlatino	951	1
TCGA-85-7698	0.480729	11.4398	12.3915	12.2025	10.5664	7.8691	12.1743	12.187	14.4724	14.0274	48	0.7388	stagei	t1	n0	m0	lungsquamouscellcarcinoma-nototherwisespecified(nos)	male	no	r0	white	nothispanicorlatino	952	0
TCGA-55-7227	0.632817	10.3315	12.2653	11.984	10.3018	9.5065	12.6976	12.2459	13.6885	12.6022	77	0.6584	stageiii	t3	n1	NA	lungadenocarcinoma-nototherwisespecified(nos)	male	no	r0	white	nothispanicorlatino	952	1
TCGA-85-8070	0.159436	11.1524	12.594	12.3267	10.8668	3.8827	11.4123	11.4974	14.8873	13.1672	71	0.9026	stagei	t2	n0	m0	lungsquamouscellcarcinoma-nototherwisespecified(nos)	male	no	r0	white	nothispanicorlatino	960	0
TCGA-21-5782	0.490211	11.6275	12.5065	12.5925	10.6315	8.0192	12.0545	13.2956	15.1345	13.4555	68	0.6888	stagei	t2	n0	m0	lungsquamouscellcarcinoma-nototherwisespecified(nos)	female	no	r0	white	nothispanicorlatino	962	1
TCGA-21-1079	0.690433	11.5543	12.5358	11.9678	9.923	10.2384	12.9116	12.6268	14.0328	13.035	71	0.7281	stageiii	t3	n0	m0	lungsquamouscellcarcinoma-nototherwisespecified(nos)	male	no	r0	white	nothispanicorlatino	965	1
TCGA-60-2720	0.649947	11.0281	12.4323	12.3716	10.8156	10.1689	11.8717	13.3268	15.3009	12.9008	60	0.6483	stagei	t2	n0	m0	lungsquamouscellcarcinoma-nototherwisespecified(nos)	female	NA	r0	white	nothispanicorlatino	97	0
TCGA-44-2666	0.536163	11.4471	12.5577	11.9128	10.3963	8.5252	12.2183	12.5141	12.9108	12.5762	43	0.791	stagei	t2	n0	m0	lungadenocarcinoma-nototherwisespecified(nos)	male	no	r0	white	hispanicorlatino	97	1
TCGA-18-3416	0.32248	12.0141	13.3284	12.2312	10.1643	5.8133	11.5997	11.8136	14.9018	13.4787	83	0.6465	stageii	t2	n1	m0	lungsquamouscellcarcinoma-nototherwisespecified(nos)	male	no	r0	NA	NA	973	1
TCGA-22-4605	0.484564	11.1723	12.5497	12.3218	10.7168	7.8573	12.4017	12.5107	13.9744	13.3918	78	0.5712	stagei	t2	n0	m0	lungsquamouscellcarcinoma-nototherwisespecified(nos)	female	yes	r0	NA	NA	974	1
TCGA-55-8207	0.5187	11.0055	12.5414	11.9744	10.602	8.2145	12.6404	12.2764	13.1778	12.1868	73	0.7034	stagei	t2	n0	NA	lungacinaradenocarcinoma	male	no	r0	white	nothispanicorlatino	977	0
TCGA-21-A5DI	0.522995	11.3915	12.265	12.3783	10.7197	8.5599	12.0823	12.6643	14.3673	12.3964	77	0.8983	stagei	t1	n0	m0	lungsquamouscellcarcinoma-nototherwisespecified(nos)	male	no	r0	white	nothispanicorlatino	979	0
TCGA-60-2721	0.397685	11.8057	12.3192	12.5977	10.7812	7.0063	11.9411	12.8307	14.2304	12.6539	73	0.7413	stagei	t2	n0	m0	lungsquamouscellcarcinoma-nototherwisespecified(nos)	male	no	r0	white	nothispanicorlatino	983	0
TCGA-44-6777	0.56438	10.6699	12.1991	11.3551	10.8331	8.7348	12.8214	12.0394	14.4779	12.7917	85	0.5186	stagei	t2	NA	NA	lungadenocarcinoma-nototherwisespecified(nos)	female	yes	NA	white	NA	987	1
TCGA-J2-A4AG	0.55493	10.8475	12.0591	11.6663	10.2954	8.7172	12.2095	11.838	13.0314	12.5424	66	0.5169	stagei	t1	n0	NA	lungadenocarcinoma-nototherwisespecified(nos)	female	no	r0	white	nothispanicorlatino	988	0
TCGA-55-A490	0.483348	11.494	13.4272	11.8861	10.5887	7.9223	12.0268	11.9524	13.9017	12.068	78	0.6244	stageii	t2	n0	NA	lungadenocarcinoma-nototherwisespecified(nos)	male	no	r0	white	nothispanicorlatino	99	1
TCGA-77-7465	0.37198	12.2147	12.8346	12.0822	10.1901	6.4951	11.5221	12.8357	14.832	12.65	58	0.6458	stageii	t2	n1	m0	lungsquamouscellcarcinoma-nototherwisespecified(nos)	male	NA	r0	white	NA	990	0
TCGA-86-8076	0.503002	11.0611	13.3201	12.018	10.7231	7.9996	12.453	12.3978	12.9396	12.8247	42	0.45	stagei	t1	n0	m0	lungpapillaryadenocarcinoma	male	no	r0	white	nothispanicorlatino	993	0
TCGA-85-8354	0.373484	11.6536	12.6107	12.7712	10.731	6.5013	12.5324	12.5266	15.251	12.357	53	0.911	stagei	t2	n0	m0	lungsquamouscellcarcinoma-nototherwisespecified(nos)	male	no	r0	white	nothispanicorlatino	995	0
TCGA-55-6982	0.582121	10.2804	12.6908	11.9695	10.0401	8.7868	12.0851	12.4523	14.1935	12.9035	NA	0.5638	stageii	t2	n1	m0	lungadenocarcinoma-nototherwisespecified(nos)	female	no	NA	white	NA	995	1
TCGA-55-7574	0.482292	11.2416	12.2786	12.0937	9.9479	7.5991	12.4166	12.3777	13.5635	12.5099	64	0.3431	stagei	t2	n0	m0	lungadenocarcinoma-nototherwisespecified(nos)	female	yes	r1	white	nothispanicorlatino	995	1
TCGA-86-7953	0.499206	10.993	12.0702	11.7392	10.6689	8.1484	11.8843	11.9817	14.5806	13.6102	69	0.546	stagei	t1	n0	m0	lungadenocarcinoma-nototherwisespecified(nos)	female	no	NA	white	nothispanicorlatino	997	0
TCGA-49-4506	0.47619	12.3088	14.338	11.5828	10.4254	7.8444	11.3536	12.7213	14.9169	12.6318	68	0.6515	stageii	t2	n1	m0	lungadenocarcinoma-nototherwisespecified(nos)	female	yes	r1	white	nothispanicorlatino	999	1
